# Supplementary material for: Effects of Maternal Nutrition on Female Offspring Weight Gain and Sexual Development
Source: Front Genet. 2021 Nov 23;12:737382. doi: 10.3389/fgene.2021.737382 (PMC8650139; doi:10.3389/fgene.2021.737382)
Supplement: Supplementary file 1 [file Table1.XLSX]

## Sheet: GWAS_RES
chromosome	snp.name	position	Pval_AFC18_control	Pval_W18_PELT	Pval_BFT12_PEWG
11	ARS_BFGL_NGS_37815	101799978	0.33180071877974	0.00000008517984	0.95741739784652
14	BOVINEHD1400005528	17767587	0.50224182540113	0.00000786919171	0.16204975359660
3	BOVINEHD0300023089	79923494	0.46070277714223	0.00001748440735	0.14694994795873
14	BOVINEHD1400005511	17705597	0.50224182540113	0.00001851253320	0.16204975359660
14	BTB_00555019	17740103	0.50224182540113	0.00001851253320	0.16204975359660
14	BOVINEHD1400005504	17669699	0.50224182540113	0.00002160400088	0.16204975359660
9	BOVINEHD0900008931	32188767	0.07961484434098	0.00003359266314	0.03175069207242
14	BOVINEHD1400005525	17752949	0.63948046491051	0.00004176013374	0.12904788444960
14	BOVINEHD1400005516	17719431	0.78387928064842	0.00004176013374	0.12904788444960
14	BOVINEHD1400003732	11836311	0.59123997101978	0.00004435274756	0.08845589621554
12	BOVINEHD1200026207	85474981	0.30847065010744	0.00004730095497	0.02957144630397
14	ARS_BFGL_NGS_116233	17706620	0.26461173880477	0.00006265354557	0.16204975359660
9	BOVINEHD0900009896	35589262	0.45982972224771	0.00007240217978	0.08270904444541
9	BOVINEHD0900009908	35647964	0.74659566655055	0.00007240217978	0.08270904444541
9	BOVINEHD0900009909	35650744	0.74659566655055	0.00007240217978	0.08270904444541
14	BOVINEHD1400024073	23165502	0.43442820237257	0.00007354092052	0.00185885908502
14	BOVINEHD1400010347	33828216	0.40156805214647	0.00007691497423	0.12084478110635
1	BOVINEHD0100046148	155936361	0.96966324578431	0.00008408928217	0.62819941098595
14	BOVINEHD1400009632	31544393	0.20074695726375	0.00008892751689	0.15164469819726
9	BOVINEHD0900008947	32230493	0.75979667167954	0.00009503801675	0.07746166243151
14	BOVINEHD1400005519	17728340	0.50224182540113	0.00010729769373	0.16204975359660
3	BOVINEHD0300007341	23363966	0.46924646311812	0.00011135647844	0.68828689273493
3	BOVINEHD0300007340	23363147	0.46924646311812	0.00011135647844	0.92495711260138
12	BOVINEHD1200026226	85526182	0.89724434563016	0.00011456004111	0.00169290306167
12	BOVINEHD1200027188	85529137	0.89724434563016	0.00011456004111	0.00169290306167
3	BOVINEHD0300023878	82868384	0.90049525629140	0.00011759430713	0.23999660976902
4	BOVINEHD0400027358	96960988	0.17040465472604	0.00011765275364	0.57072748082228
3	BOVINEHD0300002227	7030110	0.50884347466218	0.00011766069723	0.46663916988937
3	BOVINEHD0300002224	7012538	0.61876161548088	0.00011766069723	0.46663916988937
16	BOVINEHD1600000671	2566313	0.84839775688087	0.00012249853508	0.87332049894811
16	BOVINEHD1600000672	2567184	0.84839775688087	0.00012249853508	0.87332049894811
16	BOVINEHD1600023551	78822891	0.86318315776829	0.00012790395386	0.41886110862071
14	BOVINEHD1400013036	44002112	0.87837054577887	0.00013263905597	0.07510044704718
14	BOVINEHD1400005521	17732297	0.50395939895337	0.00013692428484	0.12904788444960
9	BOVINEHD0900009918	35682189	0.75611599260993	0.00013850629612	0.08270904444541
7	BOVINEHD0700000319	1383507	0.94234960827340	0.00015877113046	0.11003023688049
14	BOVINEHD1400010370	33894422	0.32020571738218	0.00016881274912	0.45934983172018
14	BOVINEHD1400005536	17803638	0.36210467368451	0.00016946159832	0.06503376571344
14	BOVINEHD1400005542	17827979	0.36210467368451	0.00016946159832	0.06503376571344
1	BOVINEHD0100046132	155898794	0.96966324578431	0.00017463405512	0.62819941098595
14	BOVINEHD1400009504	31150092	0.08952762770589	0.00019266726617	0.43703855817925
1	BOVINEHD0100007041	24383559	0.57665163704239	0.00020412189103	0.26988663027018
13	BOVINEHD1300007175	24539376	0.33791531469564	0.00020948210418	0.05262931567320
12	BOVINEHD1200026943	43508481	0.16459868306396	0.00021692265391	0.80675524832491
12	BOVINEHD1200012209	43531869	0.16459868306396	0.00021692265391	0.80675524832491
12	BOVINEHD1200027899	43558264	0.16459868306396	0.00021692265391	0.80675524832491
12	BOVINEHD1200012213	43566172	0.16459868306396	0.00021692265391	0.80675524832491
12	BOVINEHD1200012229	43670040	0.16459868306396	0.00021692265391	0.80675524832491
12	BOVINEHD1200012230	43673976	0.16459868306396	0.00021692265391	0.80675524832491
3	BOVINEHD0300017485	56469527	0.71204254040823	0.00022798698693	0.60654254679815
3	BOVINEHD0300014202	46398249	0.39381162013295	0.00023608956706	0.64700010530996
7	BOVINEHD0700000107	660601	0.71885387286443	0.00024652806227	0.58143199465456
7	BOVINEHD0700000108	665479	0.71885387286443	0.00024652806227	0.58143199465456
14	BOVINEHD1400008901	29124897	0.68813724800748	0.00024767108881	0.07085573801552
9	BOVINEHD0900006737	24735769	0.93392912265965	0.00025849623875	0.00639666081733
12	BOVINEHD1200018686	67906295	0.08806459952868	0.00027713300438	0.81087882183686
14	BOVINEHD1400010349	33834184	0.50136670890104	0.00028133018627	0.04294925133780
14	BOVINEHD1400008791	28743442	0.55734522303196	0.00028614187279	0.00185778916470
3	BOVINEHD0300018581	61728846	0.53456816938685	0.00028710792156	0.00886120840664
3	BOVINEHD0300023859	82794766	0.90797298329654	0.00029091463911	0.14664234548017
3	ARS_BFGL_NGS_89351	82699491	0.98868061337223	0.00029091463911	0.07278985384031
12	BOVINEHD1200018929	68609401	0.94885907618908	0.00029598329569	0.60319188931603
3	BOVINEHD0300014197	46368374	0.69432646957225	0.00030132431232	0.71949122211144
16	BOVINEHD4100012588	53281377	0.42362157375843	0.00032900157832	0.17695860951993
14	BOVINEHD1400005632	18098903	0.70872077076874	0.00032932353708	0.00073646731162
14	BOVINEHD1400005635	18105666	0.70872077076874	0.00032932353708	0.00073646731162
16	BOVINEHD1600015797	55327343	0.41213214122290	0.00034851773399	0.80675524832491
16	BOVINEHD1600015802	55349009	0.41213214122290	0.00034851773399	0.80675524832491
16	BOVINEHD1600024586	55385975	0.42362157375843	0.00034851773399	0.80675524832491
16	BOVINEHD1600015817	55428420	0.42362157375843	0.00034851773399	0.80675524832491
16	BOVINEHD1600015830	55477128	0.42362157375843	0.00034851773399	0.80675524832491
16	BOVINEHD1600015838	55511981	0.42362157375843	0.00034851773399	0.80675524832491
16	BOVINEHD1600015849	55550094	0.42362157375843	0.00034851773399	0.80675524832491
16	BOVINEHD1600015852	55563430	0.42362157375843	0.00034851773399	0.80675524832491
16	BOVINEHD1600015854	55576078	0.42362157375843	0.00034851773399	0.80675524832491
3	BOVINEHD0300016309	53866085	0.26647941817264	0.00036269725060	0.03181725679517
3	BOVINEHD0300016306	53860046	0.38899369563097	0.00036269725060	0.03181725679517
9	BOVINEHD4100007358	36330804	0.93737121742063	0.00036290744086	0.00213539129782
3	BOVINEHD0300018582	61732011	0.89474514882965	0.00036585042530	0.00886120840664
9	BOVINEHD0900010229	36383253	0.68161990374335	0.00036701262767	0.01519086309887
9	BOVINEHD0900010231	36384866	0.68161990374335	0.00036701262767	0.01519086309887
3	ARS_BFGL_NGS_10080	88459207	0.69382474886951	0.00036798536855	0.00918172020066
3	BOVINEHD0300025524	88463186	0.69382474886951	0.00036798536855	0.00918172020066
3	BOVINEHD0300025527	88467207	0.69382474886951	0.00036798536855	0.00918172020066
3	BOVINEHD0300025520	88445597	0.96461603304448	0.00036798536855	0.00918172020066
14	BOVINEHD1400009505	31152772	0.08952762770589	0.00036883493856	0.43703855817925
3	BOVINEHD0300022877	79041740	0.19898336297712	0.00037042979265	0.23104162340636
3	BOVINEHD0300022878	79042422	0.19898336297712	0.00037042979265	0.23104162340636
3	BOVINEHD0300020326	68551519	0.39052945598053	0.00037145208825	0.09538502273007
27	BOVINEHD2700003091	11376083	0.92149120604449	0.00038113105993	0.54455744594624
1	BOVINEHD0100031855	111702350	0.65689924648412	0.00038474928803	0.85783333385361
9	BOVINEHD0900012914	46138999	0.02226330487236	0.00039460402644	0.92838814014520
3	BOVINEHD0300020325	68547923	0.60687230735442	0.00039645716689	0.09538502273007
14	BOVINEHD1400010352	33844497	0.32172659521545	0.00039798784544	0.26785584063284
14	BOVINEHD1400010353	33846671	0.32172659521545	0.00039798784544	0.26785584063284
16	BOVINEHD1600000662	2556744	0.86676011651802	0.00040259805203	0.87332049894811
16	BOVINEHD1600000663	2557587	0.86676011651802	0.00040259805203	0.87332049894811
16	BOVINEHD1600000667	2562577	0.86676011651802	0.00040259805203	0.87332049894811
16	BOVINEHD1600000670	2565395	0.86676011651802	0.00040259805203	0.87332049894811
3	HAPMAP32070_BTA_141319	44142013	0.68680132916687	0.00040701419066	0.30028021441173
14	BOVINEHD1400011767	39018103	0.60763727335260	0.00040753904435	0.08302161774046
3	BOVINEHD0300023840	82743311	0.98868061337223	0.00041749436167	0.07278985384031
14	BOVINEHD1400010325	33737897	0.29428020814586	0.00042082114426	0.03929266550604
14	BOVINEHD1400010326	33738582	0.29428020814586	0.00042082114426	0.03929266550604
14	BOVINEHD1400010321	33731338	0.33903853217406	0.00042082114426	0.03929266550604
14	BOVINEHD1400010320	33727981	0.75035771148178	0.00042082114426	0.03096091852819
14	BOVINEHD1400010330	33751001	0.75035771148178	0.00042082114426	0.03096091852819
14	BOVINEHD1400010323	33735214	0.75035771148178	0.00042082114426	0.04080302401250
14	BOVINEHD1400010327	33740124	0.75035771148178	0.00042082114426	0.04080302401250
3	BOVINEHD0300014296	46728459	0.70369556479961	0.00042348648533	0.35884363466610
3	BOVINEHD0300010764	34536363	0.25054911652378	0.00043416261791	0.68456354642546
3	BOVINEHD0300025689	88948937	0.13417232072739	0.00045588075820	0.00857786024196
16	BOVINEHD1600023454	78438380	0.37991595951534	0.00046590728630	0.28803101829512
3	BOVINEHD0300014651	48083205	0.81914230351650	0.00046599838384	0.52567498369867
3	BOVINEHD0300007785	24778593	0.79297922641724	0.00046866845378	0.37519993765495
9	BOVINEHD0900031413	32193978	0.40604116309650	0.00047037615168	0.16680488187282
9	BOVINEHD0900008933	32196624	0.40604116309650	0.00047037615168	0.16680488187282
9	BOVINEHD0900008954	32252007	0.40604116309650	0.00047037615168	0.16680488187282
9	BOVINEHD0900008943	32224298	0.78911959526486	0.00047037615168	0.16680488187282
9	BOVINEHD0900008944	32225638	0.78911959526486	0.00047037615168	0.16680488187282
9	BOVINEHD0900008955	32255094	0.78911959526486	0.00047037615168	0.16680488187282
6	BOVINEHD0600008998	30698453	0.36853209425593	0.00048221233452	0.47634410936539
6	BOVINEHD0600008986	30654367	0.70965390789022	0.00048221233452	0.96883082857559
13	BOVINEHD1300012801	43537926	0.52172215011041	0.00049181847072	0.18403683469225
23	BOVINEHD4100016189	38866617	0.81377670837022	0.00049953832248	0.09967244491803
8	BOVINEHD0800025527	84582175	0.12316017538410	0.00051263697732	0.28262430809249
8	BOVINEHD0800025529	84588573	0.12316017538410	0.00051263697732	0.28262430809249
3	BOVINEHD0300010205	32515393	0.38614700727471	0.00051454109707	0.29235835347664
7	BOVINEHD0700000312	1366632	0.94234960827340	0.00051676174770	0.14743913662728
3	BOVINEHD0300017996	59815681	0.77382561463025	0.00053549316423	0.64228526653632
3	BOVINEHD0300017997	59818983	0.77382561463025	0.00053549316423	0.64228526653632
3	BOVINEHD0300017998	59821793	0.77382561463025	0.00053549316423	0.64228526653632
3	BOVINEHD0300017999	59831038	0.77382561463025	0.00053549316423	0.64228526653632
3	BOVINEHD0300018001	59839525	0.77382561463025	0.00053549316423	0.64228526653632
3	BOVINEHD0300018002	59840323	0.77382561463025	0.00053549316423	0.64228526653632
3	BOVINEHD0300018003	59845470	0.77382561463025	0.00053549316423	0.64228526653632
3	BOVINEHD0300018004	59847747	0.77382561463025	0.00053549316423	0.64228526653632
3	BOVINEHD0300018005	59849917	0.77382561463025	0.00053549316423	0.64228526653632
3	BOVINEHD0300018011	59864053	0.77382561463025	0.00053549316423	0.64228526653632
3	BOVINEHD0300025672	88918935	0.24951458561222	0.00054467026332	0.01246297616838
14	BOVINEHD1400002392	7655651	0.39488291184740	0.00054772037688	0.11545718902810
14	BOVINEHD1400002394	7661667	0.39488291184740	0.00054772037688	0.11545718902810
13	BOVINEHD1300023586	80702253	0.18725877597246	0.00054909632925	0.48334126537998
16	BOVINEHD1600023864	79842191	0.86055533160372	0.00055580755988	0.77959289938811
16	BOVINEHD1600023857	79655273	0.86055533160372	0.00055580755988	0.93524145479841
16	BOVINEHD1600023858	79662373	0.86055533160372	0.00055580755988	0.93524145479841
14	BOVINEHD1400010671	35112977	0.82605461431877	0.00055983338996	0.05450032537393
14	BOVINEHD1400005506	17677366	0.34641741846913	0.00056048333294	0.29845111597318
3	BOVINEHD0300025667	88910471	0.03129609387456	0.00057755330566	0.00990650806203
3	BOVINEHD0300025668	88911614	0.03129609387456	0.00057755330566	0.00990650806203
14	BOVINEHD1400008733	28485669	0.37922171061644	0.00058144259426	0.00024656594788
14	BOVINEHD1400005634	18104102	0.97249776964717	0.00058235041810	0.01135421209934
14	BOVINEHD1400010366	33883303	0.32172659521545	0.00058627469177	0.04376444258014
14	BOVINEHD4100011470	33888065	0.32172659521545	0.00058627469177	0.04376444258014
14	BOVINEHD1400010359	33861132	0.32172659521545	0.00058627469177	0.06814946819152
14	BOVINEHD1400010367	33885218	0.32172659521545	0.00058627469177	0.06814946819152
14	BOVINEHD1400010368	33889970	0.32172659521545	0.00058627469177	0.06814946819152
14	BOVINEHD1400010375	33900317	0.32172659521545	0.00058627469177	0.09728359795031
14	BOVINEHD1400010376	33902412	0.32172659521545	0.00058627469177	0.09728359795031
16	BOVINEHD1600021307	72701289	0.71699068038242	0.00060022128857	0.38050087925790
14	BOVINEHD1400010476	34287950	0.16494880037811	0.00060409178814	0.10815071416455
16	BOVINEHD1600011968	41923785	0.52491938225842	0.00061522634883	0.88776772306201
16	BOVINEHD1600000674	2589859	0.38985476691658	0.00061669171388	0.66557626276181
14	BOVINEHD1400004376	14057907	0.83815407038536	0.00062259973336	0.00274515416988
3	BOVINEHD0300024980	86651861	0.60572257398492	0.00062363425534	0.06814946819152
23	BOVINEHD2300014965	51604405	0.94507270069804	0.00062612707750	0.17225415670669
6	BOVINEHD0600009569	32830418	0.30839098807502	0.00062768689108	0.16604926688657
2	BOVINEHD0200004084	14481015	0.64165888109215	0.00063051131474	0.41402522096644
2	BOVINEHD0200004085	14481882	0.64165888109215	0.00063051131474	0.41402522096644
6	BOVINEHD0600009221	31475160	0.32342259704756	0.00063611915819	0.87993807992693
14	BOVINEHD1400012674	42679960	0.49792617241307	0.00064300301723	0.20645223037544
7	BOVINEHD0700000130	787099	0.71885387286443	0.00065111219202	0.47870192271959
7	BOVINEHD0700000122	749849	0.71885387286443	0.00065111219202	0.58143199465456
7	BOVINEHD0700000125	773751	0.71885387286443	0.00065111219202	0.58143199465456
7	ARS_BFGL_NGS_96769	774746	0.71885387286443	0.00065111219202	0.58143199465456
7	BOVINEHD0700000127	776227	0.71885387286443	0.00065111219202	0.58143199465456
14	BOVINEHD1400005431	17335350	0.21364163619376	0.00065928974094	0.12328925026082
16	BOVINEHD1600019232	66484426	0.70139515226433	0.00066018312236	0.82151995275243
17	BOVINEHD1700014264	49090210	0.34422694772593	0.00066445020864	0.56838674834248
17	BOVINEHD1700014480	49695058	0.19419412690540	0.00066682438193	0.21601115212658
16	BOVINEHD1600022623	76057446	0.34083287377940	0.00067461881929	0.72584594445830
16	BOVINEHD1600022624	76058706	0.34083287377940	0.00067461881929	0.95257446227504
12	BOVINEHD1200013046	47112234	0.37137818443499	0.00067909843781	0.08210921177032
12	BOVINEHD1200013052	47120355	0.82519592019732	0.00067909843781	0.08210921177032
12	BOVINEHD1200013051	47118501	0.82519592019732	0.00067909843781	0.30135497394518
9	BOVINEHD0900009923	35698984	0.75611599260993	0.00068300642015	0.08270904444541
1	BOVINEHD0100027238	95095580	0.08067698188367	0.00069386993199	0.00612090154404
6	BOVINEHD0600026705	94266685	0.26882880061328	0.00069635740917	0.81349562187672
19	BOVINEHD1900010987	37159879	0.13350562882618	0.00069725758860	0.56180828990824
21	HAPMAP50502_BTA_92554	64128429	0.43666821786287	0.00070659046525	0.51993776469806
16	BOVINEHD1600015866	55602319	0.33853471267146	0.00071250057642	0.69655399506893
16	BOVINEHD1600015863	55613056	0.33853471267146	0.00071250057642	0.69655399506893
16	HAPMAP49818_BTA_98449	50190328	0.41473900420250	0.00071250057642	0.85618655209837
16	BOVINEHD1600014299	50197399	0.41473900420250	0.00071250057642	0.85618655209837
16	BOVINEHD1600014301	50208901	0.41473900420250	0.00071250057642	0.85618655209837
16	BOVINEHD1600015861	55616732	0.60337297727210	0.00071250057642	0.69655399506893
16	BOVINEHD1600015873	55664996	0.60337297727210	0.00071250057642	0.69655399506893
16	BOVINEHD1600015891	55723622	0.60337297727210	0.00071250057642	0.69655399506893
16	BOVINEHD1600024047	55790840	0.60337297727210	0.00071250057642	0.69655399506893
16	BOVINEHD1600014300	50204171	0.65140103881256	0.00071250057642	0.85618655209837
16	BOVINEHD1600014302	50211261	0.65140103881256	0.00071250057642	0.85618655209837
16	BOVINEHD1600014303	50215075	0.65140103881256	0.00071250057642	0.85618655209837
14	BOVINEHD1400010335	33772476	0.14352913011639	0.00071654193569	0.13272418513200
14	BOVINEHD1400010343	33809691	0.14352913011639	0.00071654193569	0.13272418513200
14	BOVINEHD1400010333	33765223	0.37761341706551	0.00071654193569	0.09763145944326
14	BOVINEHD1400010337	33782855	0.37761341706551	0.00071654193569	0.09763145944326
14	BOVINEHD1400010339	33790232	0.37761341706551	0.00071654193569	0.09763145944326
14	BOVINEHD1400010341	33800284	0.37761341706551	0.00071654193569	0.09763145944326
14	BOVINEHD1400010342	33803096	0.37761341706551	0.00071654193569	0.09763145944326
14	BOVINEHD1400010351	33839945	0.37761341706551	0.00071654193569	0.09763145944326
14	BOVINEHD1400010357	33856006	0.37761341706551	0.00071654193569	0.09763145944326
14	BOVINEHD1400010338	33786571	0.51123914127497	0.00071654193569	0.39459479020200
14	BOVINEHD1400010336	33775848	0.61345289725994	0.00071654193569	0.39459479020200
28	BOVINEHD2800013184	45132821	0.61081015942663	0.00072276571881	0.75933590085515
1	BOVINEHD0100013906	48843312	0.79480993592341	0.00073632230532	0.95655692452163
3	BOVINEHD0300023837	82735645	0.82674825502302	0.00074822806064	0.07816141337947
24	ARS_BFGL_NGS_45576	52758712	0.51924426873649	0.00075164926233	0.98766479204770
24	BOVINEHD2400015081	52761032	0.51924426873649	0.00075164926233	0.98766479204770
24	BOVINEHD2400015082	52762306	0.51924426873649	0.00075164926233	0.98766479204770
9	BOVINEHD0900017277	62001067	0.09030312615379	0.00075457050985	0.97624470934523
9	BOVINEHD0900017279	62005511	0.09030312615379	0.00075457050985	0.97624470934523
14	BOVINEHD1400010372	33896672	0.37034712154429	0.00076208381483	0.37822557298406
28	BOVINEHD2800006255	23864492	0.46652425206509	0.00076498360004	0.35993844660065
28	BOVINEHD2800013387	45630942	0.71961038948206	0.00076913622491	0.07383240756782
28	BOVINEHD2800013388	45633310	0.71961038948206	0.00076913622491	0.07383240756782
20	BOVINEHD2000020856	71201866	0.44498078390859	0.00077627954323	0.89861177950251
14	BOVINEHD1400011886	39554908	0.92151347757348	0.00077730425004	0.26060355141028
14	BOVINEHD1400011882	39535400	0.92151347757348	0.00077730425004	0.31514088760259
3	BOVINEHD0300021146	71873352	0.77981698071457	0.00078056103352	0.20425175862279
3	BOVINEHD0300021151	71903751	0.77981698071457	0.00078056103352	0.20425175862279
3	BOVINEHD0300021150	71894377	0.79682811294623	0.00078056103352	0.20425175862279
14	BOVINEHD1400008721	28426472	0.68107881634199	0.00079918905960	0.00226221755357
13	BOVINEHD1300010850	37270251	0.88392552352084	0.00080179480101	0.06565874614301
2	BOVINEHD0200004060	14404217	0.53077934765052	0.00080822957247	0.00135857255387
14	BOVINEHD1400005512	17708033	0.93048482110339	0.00081849859430	0.05714785551486
3	BOVINEHD0300013727	44635472	0.88203719867482	0.00082507457256	0.96515643251777
4	BOVINEHD0400029525	103921757	0.61506404735368	0.00082792140039	0.80212639714253
3	BOVINEHD0300025470	88273249	0.92313283185000	0.00083193583218	0.12534935772492
1	BOVINEHD0100046142	155929440	0.60377118818191	0.00083533571480	0.98359950451398
1	BOVINEHD0100046145	155932813	0.60377118818191	0.00083533571480	0.98359950451398
1	BOVINEHD0100046146	155934135	0.60377118818191	0.00083533571480	0.98359950451398
21	BOVINEHD2100016215	55806693	0.34012065875034	0.00084538507260	0.83396227142965
4	BOVINEHD0400029512	103872741	0.68263119751692	0.00085366774383	0.70941104098691
3	BOVINEHD0300006965	22112671	0.35170333826779	0.00086102268887	0.95237967280681
3	BOVINEHD0300006067	18808445	0.76654261217294	0.00086669722095	0.66417722529925
3	BOVINEHD0300013991	45761619	0.53804376425587	0.00087698334082	0.71460689540739
21	BOVINEHD4100015101	24028823	0.19862212703291	0.00087755355043	0.74443586972728
9	BOVINEHD0900008940	32220154	0.67864927374029	0.00088183620334	0.17525685415392
3	BOVINEHD0300021058	71516820	0.72651063203705	0.00088630229268	0.05790228416820
19	BOVINEHD1900010795	36573109	0.29570371617089	0.00089894692555	0.65918343476379
19	BOVINEHD1900010796	36573628	0.29570371617089	0.00089894692555	0.65918343476379
14	BOVINEHD1400009658	31620070	0.50879581916705	0.00090194583119	0.20291094329456
5	BOVINEHD0500027678	96692322	0.55382884557787	0.00090301390522	0.55138554985274
14	BOVINEHD1400007035	22608072	0.72286879628107	0.00090556809266	0.00625109398544
3	BOVINEHD0300025657	88887071	0.93916463645281	0.00090787214241	0.04376444258014
3	BOVINEHD0300025660	88896805	0.93916463645281	0.00090787214241	0.04376444258014
3	BOVINEHD0300025469	88269252	0.93355161196723	0.00091032424297	0.27723745700070
1	BTA_114834_NO_RS	111306798	0.92118551500276	0.00091466664351	0.59471529127810
15	BOVINEHD1500010579	37938339	0.94303816943101	0.00091519756898	0.66907040018805
3	BOVINEHD0300006065	18805618	0.75087814452107	0.00092152439414	0.97056968420344
3	BOVINEHD0300006066	18807296	0.75087814452107	0.00092152439414	0.97056968420344
8	BOVINEHD0800029389	97805215	0.32882735908603	0.00092382330901	0.43405551911231
12	BOVINEHD1200018892	68475505	0.64601820960449	0.00092382330901	0.40831511706374
12	BOVINEHD1200018894	68477762	0.64601820960449	0.00092382330901	0.40831511706374
13	BOVINEHD1300023060	79049947	0.39265332413946	0.00092972569940	0.72904578093622
9	BOVINEHD0900006746	24760506	0.81016257196124	0.00093060865856	0.08547032025573
21	BOVINEHD2100018115	60409119	0.79362004348125	0.00094243235344	0.33670812742625
13	BOVINEHD1300011683	40122197	0.70045659983674	0.00094374921004	0.92555674494146
16	BOVINEHD1600015837	55506658	0.45106692029913	0.00094684088102	0.80675524832491
12	BOVINEHD1200018925	68585333	0.30053666833329	0.00095506106140	0.86660052933753
21	BOVINEHD2100018359	61047945	0.01543069790669	0.00095813728617	0.78515713671140
3	BOVINEHD0300021109	71741830	0.76982769754930	0.00095907788582	0.04638268563688
14	BOVINEHD1400011881	39529338	0.94865154980697	0.00095988537739	0.03038658914045
13	BOVINEHD1300010980	37687998	0.86163683111859	0.00096408979141	0.12558237588931
13	BOVINEHD1300006473	21847948	0.06787569136216	0.00098314217264	0.03352536124783
14	BOVINEHD1400012667	42658834	0.85407015551620	0.00098588661976	0.64121020619355
10	HAPMAP48018_BTA_60331	2785474	0.84816877439925	0.00099925200407	0.76348053064971
13	BOVINEHD1300008665	29401667	0.02800883129180	0.00100664236463	0.00131056221694
13	BOVINEHD1300008666	29406682	0.02800883129180	0.00100664236463	0.00131056221694
7	BOVINEHD0700000334	1409731	0.51782047147940	0.00100718522302	0.14743913662728
28	BOVINEHD2800013264	45340536	0.20854006666503	0.00101288773699	0.81831179630546
16	BOVINEHD1600023438	78383941	0.31334296503043	0.00101365726380	0.69397995984322
16	BOVINEHD1600023439	78388929	0.31334296503043	0.00101365726380	0.69397995984322
12	BOVINEHD1200018905	68526721	0.35859282037278	0.00101378312201	0.44201022089885
12	BOVINEHD1200018906	68527394	0.35859282037278	0.00101378312201	0.60319188931603
12	BOVINEHD1200018910	68531328	0.35859282037278	0.00101378312201	0.60319188931603
12	BOVINEHD1200018912	68536988	0.35859282037278	0.00101378312201	0.60319188931603
12	BOVINEHD1200018900	68500040	0.35859282037278	0.00101378312201	0.61200177098276
16	BOVINEHD1600000278	1336938	0.63591646723025	0.00101827970899	0.71746085642886
3	BOVINEHD0300014198	46372122	0.95310723546412	0.00102475376812	0.94078697419530
14	BOVINEHD1400006126	19623114	0.55157938747794	0.00103025333185	0.00550670722127
14	BOVINEHD1400024106	38822904	0.12957632436409	0.00103033937652	0.06648848362435
3	BOVINEHD0300001523	4849944	0.36033732200990	0.00103312720920	0.65376193697595
16	BOVINEHD1600020093	69222476	0.12377549221855	0.00103327785356	0.85340856850559
3	BOVINEHD0300023339	80939778	0.74239887862063	0.00103593148619	0.33459608312521
19	BOVINEHD1900011386	39003106	0.18331728449466	0.00103837837172	0.59850560596893
14	BOVINEHD1400005271	16784290	0.34989042690146	0.00103861980045	0.20860850033796
9	BOVINEHD0900013477	48292565	0.54421258650619	0.00103878629215	0.73981030479803
3	BOVINEHD0300010692	34182350	0.00391186991188	0.00104102284360	0.07136564668193
16	BOVINEHD1600014319	50260857	0.37650941369968	0.00104146069230	0.85618655209837
22	BOVINEHD2200013006	44347350	0.01682616148378	0.00104501187215	0.58100634926218
16	BOVINEHD1600023512	78652487	0.61769389035462	0.00105355777605	0.79447782950905
4	BOVINEHD0400014912	53807295	0.59466628162692	0.00106385719886	0.07302665747535
23	BOVINEHD2300001048	4612268	0.24269474217995	0.00106625223453	0.06109511015524
23	BOVINEHD2300001051	4625783	0.24269474217995	0.00106625223453	0.06109511015524
15	BOVINEHD1500009189	33378740	0.10387134248365	0.00106763177283	0.31350234251909
14	BOVINEHD1400012669	42665075	0.57755548224580	0.00107056498364	0.27644650061875
14	BOVINEHD4100011502	42824255	0.99370489255194	0.00107056498364	0.27644650061875
9	BOVINEHD0900007475	27428517	0.17740529619861	0.00107111210133	0.00639666081733
9	BOVINEHD0900007480	27435863	0.17740529619861	0.00107111210133	0.00639666081733
9	BOVINEHD0900007481	27439344	0.17740529619861	0.00107111210133	0.00639666081733
7	BOVINEHD0700007493	25773088	0.41598996887896	0.00107785066046	0.87740768338629
8	BOVINEHD0800029384	97782464	0.11071020009102	0.00108250047236	0.74257837071175
4	BOVINEHD0400021518	77032092	0.90138842971933	0.00108751771085	0.23816182798386
6	BOVINEHD0600009564	32801223	0.46019984399648	0.00108897265947	0.45318929217356
3	BOVINEHD0300016995	56279244	0.58473257198319	0.00109077140346	0.47669126837789
17	BOVINEHD1700022150	1286078	0.56324496345526	0.00109180789886	0.66915088843866
9	BOVINEHD0900008280	30140621	0.10571436144782	0.00112047635620	0.70032265037938
20	BOVINEHD2000012094	42089701	0.96848781227387	0.00112238956530	0.62228052375531
13	BOVINEHD1300009578	32599855	0.22672577794291	0.00112369796955	0.56930358347214
24	BOVINEHD2400015997	55623542	0.39585572531052	0.00112383010125	0.58144059500657
3	BOVINEHD0300006068	18809413	0.75087814452107	0.00113488200828	0.97056968420344
3	BOVINEHD0300006062	18800867	0.93951340590516	0.00113488200828	0.88795981245127
3	BOVINEHD0300013320	43580836	0.22069244675842	0.00113781312151	0.68390059455228
3	BOVINEHD0300023114	80059969	0.45310127112766	0.00113957475209	0.01233787269146
4	BOVINEHD0400011921	43218696	0.28919810334300	0.00113976184755	0.24272806948256
26	BOVINEHD2600000910	4609197	0.74556513831940	0.00114083027593	0.52020904015545
3	BOVINEHD0300014268	46628731	0.42727846064457	0.00116855326035	0.20252223106863
27	BOVINEHD4100018296	28910834	0.81406434068126	0.00117084016286	0.00424431073451
16	BOVINEHD1600014348	50379592	0.15904556983973	0.00117791530208	0.75892075130385
24	BOVINEHD2400014237	50337784	0.73545057583816	0.00117861402356	0.69510094796002
24	BOVINEHD2400014238	50339948	0.73545057583816	0.00117861402356	0.69510094796002
24	BOVINEHD2400014239	50344537	0.73545057583816	0.00117861402356	0.69510094796002
1	BTA_102461_NO_RS	109979043	0.86125191112868	0.00118914234074	0.20974082588409
27	BOVINEHD2700001996	7476989	0.99709143152592	0.00119048933579	0.37904944065158
12	BOVINEHD1200018896	68488474	0.80129251991315	0.00120017072448	0.40831511706374
3	BOVINEHD0300013733	44641036	0.95275196371605	0.00120130801487	0.96515643251777
9	BOVINEHD0900013479	48294270	0.54421258650619	0.00121049656342	0.28109242200784
9	BOVINEHD0900013484	48305834	0.87258783339460	0.00121049656342	0.28109242200784
9	BOVINEHD0900013486	48307662	0.87258783339460	0.00121049656342	0.28109242200784
12	BOVINEHD1200012313	44109487	0.73165013068606	0.00121704260004	0.06815176104325
25	BOVINEHD2500001216	5145720	0.85955481447579	0.00121789016577	0.56576119829386
14	BOVINEHD1400007077	22741124	0.61371419740206	0.00121879565175	0.18267478862166
14	BOVINEHD1400007090	22772837	0.61371419740206	0.00121879565175	0.18267478862166
21	BOVINEHD2100016462	56684518	0.04284865682374	0.00122193589106	0.50177728465901
21	BOVINEHD2100016463	56688195	0.04284865682374	0.00122193589106	0.50177728465901
21	BOVINEHD2100016466	56699945	0.04284865682374	0.00122193589106	0.50177728465901
21	BOVINEHD2100016477	56755906	0.04284865682374	0.00122193589106	0.50177728465901
21	BOVINEHD2100016478	56761307	0.04284865682374	0.00122193589106	0.50177728465901
21	BOVINEHD2100016479	56766343	0.04284865682374	0.00122193589106	0.50177728465901
4	BOVINEHD0400011403	41002324	0.26279038558863	0.00122649070784	0.75082333257576
4	BOVINEHD0400011906	43189559	0.65704820909263	0.00122649070784	0.13398316487447
3	BOVINEHD0300023335	80916260	0.75864781572649	0.00122894974725	0.04376444258014
3	BOVINEHD0300023340	80943052	0.75864781572649	0.00122894974725	0.04376444258014
3	BOVINEHD0300023411	81141371	0.75864781572649	0.00122894974725	0.04376444258014
3	BTB_01168168	78400844	0.75864781572649	0.00122894974725	0.18172977552503
3	BOVINEHD0300022481	77724985	0.75864781572649	0.00122894974725	0.19674141490829
3	BOVINEHD0300022633	78201435	0.75864781572649	0.00122894974725	0.21027641187368
3	BOVINEHD0300022650	78233255	0.75864781572649	0.00122894974725	0.21027641187368
3	BOVINEHD0300022675	78315861	0.75864781572649	0.00122894974725	0.21027641187368
3	BOVINEHD0300022732	78517706	0.91514261251613	0.00122894974725	0.18172977552503
3	BOVINEHD0300022736	78522034	0.91514261251613	0.00122894974725	0.18172977552503
3	BOVINEHD0300022738	78524377	0.91514261251613	0.00122894974725	0.18172977552503
3	ARS_BFGL_NGS_102336	43588963	0.22069244675842	0.00123139154958	0.33330593724875
3	BOVINEHD0300013324	43589908	0.22069244675842	0.00123139154958	0.33330593724875
3	BOVINEHD0300013325	43590813	0.22069244675842	0.00123139154958	0.33330593724875
3	BOVINEHD0300013326	43592653	0.22069244675842	0.00123139154958	0.33330593724875
3	BOVINEHD0300021032	71374492	0.54357993760216	0.00123207156513	0.07442634147923
3	BOVINEHD0300021033	71380657	0.54357993760216	0.00123207156513	0.07442634147923
3	BOVINEHD0300021037	71402484	0.81737082393563	0.00123207156513	0.07442634147923
4	BOVINEHD0400002158	7275329	0.11158174264324	0.00123310304178	0.79563501364372
7	BOVINEHD0700000121	747825	0.70670313347235	0.00123545600619	0.58143199465456
3	BOVINEHD0300024015	83492473	0.47788037047919	0.00123560430275	0.09689880128457
22	BOVINEHD2200003404	11416862	0.72742956025787	0.00124643951420	0.14381043073080
24	BOVINEHD2400015966	55510236	0.49681506109168	0.00125776619112	0.68793431914474
12	BOVINEHD1200018729	67993832	0.21795269116408	0.00126522364073	0.84300194748471
14	BOVINEHD1400005630	18097581	0.70872077076874	0.00126688743527	0.00073646731162
14	HAPMAP41130_BTA_102871	18105047	0.70872077076874	0.00126688743527	0.00073646731162
21	BOVINEHD2100016186	55754189	0.95630037376047	0.00126791398729	0.82622357568590
19	BOVINEHD1900016157	56531034	0.90147083971538	0.00126813172873	0.19316612779096
3	BOVINEHD0300016240	53674128	0.40473242402143	0.00128179998491	0.04103653758022
14	BOVINEHD1400011588	38297340	0.95663740026451	0.00128185047391	0.15747295712639
14	BOVINEHD1400011590	38301734	0.95663740026451	0.00128185047391	0.15747295712639
14	BOVINEHD1400011594	38314273	0.95663740026451	0.00128185047391	0.15747295712639
6	BOVINEHD0600008494	29031956	0.34927495281976	0.00128582431615	0.26595940681670
3	BOVINEHD0300024585	85557610	0.63618212701345	0.00129175730183	0.04499258550002
16	BOVINEHD1600015254	53552659	0.54421258650619	0.00129207945886	0.80675524832491
14	BOVINEHD1400010969	36163117	0.30241750483408	0.00129983384792	0.35299638122890
13	BOVINEHD1300023583	80696513	0.08994428145648	0.00131517578624	0.06109511015524
13	BOVINEHD1300023584	80697620	0.08994428145648	0.00131517578624	0.06109511015524
13	BOVINEHD1300023587	80703237	0.08994428145648	0.00131517578624	0.06109511015524
11	ARS_BFGL_NGS_77445	87450947	0.21084991222899	0.00131517578624	0.45758962329474
15	BOVINEHD1500024348	81750037	0.41033576916800	0.00131517578624	0.84837715942395
8	BOVINEHD0800029616	98575041	0.57941669332505	0.00131517578624	0.41886343234882
8	BOVINEHD0800029617	98576853	0.57941669332505	0.00131517578624	0.41886343234882
8	BOVINEHD0800029618	98578670	0.57941669332505	0.00131517578624	0.81255959214479
4	BOVINEHD0400028748	101402297	0.71765461462271	0.00131517578624	0.25156222796199
4	BOVINEHD0400028749	101403014	0.71765461462271	0.00131517578624	0.25156222796199
13	BOVINEHD1300023162	79348107	0.86656876937794	0.00131517578624	0.06109511015524
13	BOVINEHD1300023041	78968702	0.90563225235790	0.00131801970060	0.72797215643984
13	BOVINEHD1300023042	78973739	0.90563225235790	0.00131801970060	0.72797215643984
20	BOVINEHD2000015703	56849876	0.02781819825678	0.00131866043597	0.59553677182911
28	BOVINEHD2800000359	2020586	0.19870912334107	0.00133812843305	0.75786856354199
3	BOVINEHD0300013926	45535632	0.86383817459030	0.00134128354978	0.41663401731233
3	BOVINEHD0300013928	45544427	0.86383817459030	0.00134128354978	0.41663401731233
5	BOVINEHD0500035509	97837091	0.74902518007792	0.00134351279397	0.79514211643906
14	BOVINEHD1400012833	43326309	0.83619558332840	0.00134416072836	0.74641374139796
14	BOVINEHD1400012837	43338306	0.94458802828662	0.00134416072836	0.92080018905721
14	BOVINEHD1400012834	43328188	0.95385498245627	0.00134416072836	0.92080018905721
14	BOVINEHD1400012835	43330257	0.95385498245627	0.00134416072836	0.92080018905721
14	BOVINEHD1400005883	18953033	0.83558308581786	0.00134694473270	0.66876837654249
14	BOVINEHD1400005881	18947130	0.83811937385082	0.00134694473270	0.66876837654249
8	BOVINEHD0800015657	51964780	0.72567250658970	0.00134719194056	0.76751540717973
3	BOVINEHD0300025939	89622370	0.19542017065283	0.00135595190640	0.03638540688907
13	BOVINEHD1300023522	80481965	0.86656876937794	0.00135877267355	0.62381928200790
3	BOVINEHD0300008948	27906930	0.44732772480363	0.00136830549892	0.80878967594947
27	BOVINEHD2700006171	22830033	0.55716183422464	0.00137448815826	0.32689693749910
3	BOVINEHD0300009315	29287367	0.50319736742714	0.00137679528325	0.54161160320340
3	BOVINEHD0300009268	29142479	0.50319736742714	0.00137679528325	0.58604343644841
3	BOVINEHD0300009302	29238874	0.50319736742714	0.00137679528325	0.58604343644841
3	BOVINEHD0300009314	29284761	0.50319736742714	0.00137679528325	0.58604343644841
9	BOVINEHD0900013476	48287807	0.54421258650619	0.00138448943686	0.28109242200784
3	BOVINEHD0300016294	53832502	0.66220300980709	0.00138474344117	0.04103653758022
15	BOVINEHD1500010107	36355213	0.14896944062143	0.00138570876404	0.50729147362613
15	BOVINEHD1500025739	36358231	0.14896944062143	0.00138570876404	0.50729147362613
15	BOVINEHD1500010895	38939370	0.21270730284658	0.00138570876404	0.42158370033752
9	ARS_BFGL_NGS_70749	80628973	0.28440425563459	0.00138570876404	0.11222410918237
9	BOVINEHD0900023516	83034462	0.50622935967619	0.00138570876404	0.77752360591926
23	BOVINEHD2300005799	22206337	0.52912897038481	0.00138570876404	0.90980899896769
14	ARS_BFGL_NGS_102610	19816847	0.75578724884569	0.00138938525968	0.39919968991463
14	BOVINEHD1400006181	19819080	0.75578724884569	0.00138938525968	0.39919968991463
14	BOVINEHD1400006183	19823271	0.75578724884569	0.00138938525968	0.39919968991463
24	BOVINEHD2400015590	54162021	0.52820549163922	0.00139312759051	0.80361533837037
16	BOVINEHD1600024530	44108115	0.46010662505281	0.00139879079343	0.79961471183835
16	BOVINEHD1600012482	44116097	0.46010662505281	0.00139879079343	0.79961471183835
4	BOVINEHD0400012164	44186851	0.46510177845106	0.00139957318172	0.06595846107165
4	BOVINEHD0400012149	44171251	0.81235631611618	0.00139957318172	0.06595846107165
21	BOVINEHD2100019103	63411265	0.18829170655812	0.00141915806279	0.91463597789790
1	BOVINEHD0100041745	143108510	0.87562991755291	0.00142703941593	0.96883082857559
1	BOVINEHD0100041747	143112840	0.87562991755291	0.00142703941593	0.96883082857559
1	BTA_64849_NO_RS	143113399	0.87562991755291	0.00142703941593	0.96883082857559
16	BOVINEHD1600022636	76070988	0.18387410906921	0.00142775870884	0.86883844565056
16	BOVINEHD1600022605	76039492	0.34083287377940	0.00142775870884	0.78503204944448
16	BOVINEHD1600022606	76039964	0.34083287377940	0.00142775870884	0.78503204944448
16	BOVINEHD1600022607	76040428	0.34083287377940	0.00142775870884	0.78503204944448
16	BOVINEHD1600022610	76042305	0.34083287377940	0.00142775870884	0.78503204944448
16	BOVINEHD1600022611	76043220	0.34083287377940	0.00142775870884	0.78503204944448
16	BOVINEHD1600022609	76041794	0.50387326239678	0.00142775870884	0.78503204944448
16	BOVINEHD1600022612	76044626	0.50387326239678	0.00142775870884	0.78503204944448
16	BOVINEHD1600022616	76048514	0.50387326239678	0.00142775870884	0.78503204944448
16	BOVINEHD1600022618	76052736	0.50387326239678	0.00142775870884	0.78503204944448
16	BOVINEHD1600022619	76054615	0.50387326239678	0.00142775870884	0.78503204944448
16	BOVINEHD1600022620	76055149	0.50387326239678	0.00142775870884	0.78503204944448
16	BOVINEHD1600022626	76059964	0.50387326239678	0.00142775870884	0.78503204944448
16	BOVINEHD1600022631	76067673	0.50387326239678	0.00142775870884	0.78503204944448
16	BOVINEHD1600022635	76070425	0.50387326239678	0.00142775870884	0.78503204944448
3	BOVINEHD0300021076	71568238	0.64157666424410	0.00143006598851	0.04638268563688
14	BOVINEHD1400008768	28641097	0.42229879125225	0.00144952333619	0.00401629173957
9	BOVINEHD0900008946	32229380	0.94895192539070	0.00145319293774	0.31292187440127
3	BOVINEHD0300022751	78557246	0.93916463645281	0.00147172887535	0.04376444258014
11	BOVINEHD1100025182	87444517	0.02064958863668	0.00147252687118	0.60661297388243
11	BOVINEHD1100025186	87454137	0.02064958863668	0.00147252687118	0.60661297388243
4	BOVINEHD0400030506	106432617	0.27605260785335	0.00147252687118	0.32065486504514
10	BOVINEHD1000027282	93279984	0.61201552866558	0.00147252687118	0.82609887688272
13	ARS_BFGL_NGS_14974	82470075	0.91045570437031	0.00147252687118	0.64482180560988
13	BOVINEHD1300024209	82495648	0.91045570437031	0.00147252687118	0.64482180560988
22	BOVINEHD2200016184	55741150	0.29460064535946	0.00147811664928	0.66390485226239
8	BOVINEHD0800015552	51621326	0.92535631760252	0.00148402425852	0.15419359589499
24	BOVINEHD2400001200	4126185	0.08072389962097	0.00148450437398	0.56120715074286
3	BOVINEHD0300025798	89194155	0.93511436909164	0.00148999552319	0.00816542602755
17	BOVINEHD1700014825	50471861	0.02434675418260	0.00149456504987	0.67811559317841
17	BOVINEHD1700014826	50472534	0.02434675418260	0.00149456504987	0.67811559317841
3	BOVINEHD0300025680	88937815	0.69818464630490	0.00149484235445	0.09763145944326
9	BOVINEHD0900007473	27426242	0.49885733643340	0.00149684232661	0.04145705508419
14	BOVINEHD1400004078	13021165	0.89631818991551	0.00150374258953	0.02297869265845
14	BOVINEHD1400006186	19831861	0.49350294571966	0.00150608892124	0.00716799237814
14	BOVINEHD1400006212	19928096	0.49350294571966	0.00150608892124	0.00716799237814
16	BOVINEHD1600023568	78886050	0.45351558030321	0.00150904166508	0.84770382710209
13	BOVINEHD1300010842	37231240	0.63883706207053	0.00152053775521	0.35070060730973
13	BOVINEHD1300010843	37233900	0.63883706207053	0.00152053775521	0.35070060730973
9	BOVINEHD0900009980	35842031	0.75888788539786	0.00152119339421	0.02921554799950
8	BOVINEHD0800025519	84564633	0.12516447419042	0.00152685499232	0.85902948129192
27	BOVINEHD2700008023	29374240	0.63312349290196	0.00152735537362	0.07119092775133
27	BOVINEHD2700008034	29426182	0.96971572377866	0.00152735537362	0.06841394223375
27	BTA_97696_NO_RS	29427447	0.96971572377866	0.00152735537362	0.06841394223375
15	BOVINEHD1500010604	38038363	0.24718328058858	0.00152797968628	0.48329746573554
15	BOVINEHD1500010612	38081130	0.24718328058858	0.00152797968628	0.48329746573554
15	BOVINEHD1500010559	37813596	0.24718328058858	0.00152797968628	0.96063291630140
15	BOVINEHD1500010565	37845377	0.24718328058858	0.00152797968628	0.96063291630140
15	BOVINEHD1500010566	37864901	0.24718328058858	0.00152797968628	0.96063291630140
15	BOVINEHD1500010567	37869395	0.24718328058858	0.00152797968628	0.96063291630140
15	BOVINEHD1500010569	37877702	0.24718328058858	0.00152797968628	0.96063291630140
15	BOVINEHD1500010570	37881316	0.24718328058858	0.00152797968628	0.96063291630140
15	BOVINEHD1500010601	38026916	0.24718328058858	0.00152797968628	0.96063291630140
9	BOVINEHD0900009919	35686670	0.46473046512742	0.00153643026576	0.08270904444541
3	BOVINEHD0300013923	45524210	0.86383817459030	0.00155550881601	0.41663401731233
5	BOVINEHD0500027688	96726311	0.55382884557787	0.00155808149373	0.25399277873801
24	BOVINEHD2400017531	60089314	0.42936485900875	0.00155876860500	0.37913795714919
5	BOVINEHD0500024351	85585245	0.19491679995920	0.00156356680212	0.80675524832491
5	BOVINEHD0500024350	85580678	0.26467338358725	0.00156356680212	0.80675524832491
4	BOVINEHD0400028682	101273627	0.28129524074787	0.00156356680212	0.25156222796199
4	BOVINEHD0400028683	101275146	0.28129524074787	0.00156356680212	0.25156222796199
4	BOVINEHD0400028684	101278348	0.28129524074787	0.00156356680212	0.25156222796199
4	HAPMAP38246_BTA_71900	101283299	0.28129524074787	0.00156356680212	0.25156222796199
3	BOVINEHD4100002290	86175397	0.14449057513503	0.00156906189125	0.11900475866014
21	BOVINEHD2100000658	3991045	0.30155983187652	0.00156906316061	0.68456354642546
17	BOVINEHD1700007020	24595147	0.42836798955300	0.00156955446714	0.69234792513598
3	BOVINEHD0300021092	71639746	0.50327612201941	0.00157575280808	0.06857356157277
3	BOVINEHD0300005018	15323380	0.16382235689670	0.00157971665400	0.30391520928214
19	BOVINEHD1900016751	58242380	0.27099747950331	0.00159201938225	0.75967074702623
19	BOVINEHD1900016752	58243026	0.27099747950331	0.00159201938225	0.88382994617010
27	BOVINEHD2700008131	29851059	0.32032737737257	0.00159298549945	0.63950090633830
27	BOVINEHD2700008134	29854231	0.32032737737257	0.00159298549945	0.63950090633830
3	BOVINEHD0300035595	71912618	0.77981698071457	0.00159705815573	0.20425175862279
27	BOVINEHD2700003072	11295990	0.77573400345266	0.00159791045870	0.87174793252110
13	BOVINEHD1300023064	79054853	0.17378355007255	0.00159928140643	0.74562282257649
13	BOVINEHD1300023065	79056428	0.17378355007255	0.00159928140643	0.74562282257649
3	BOVINEHD0300023825	82709927	0.90797298329654	0.00160529670818	0.10620042894504
3	BOVINEHD0300023830	82723913	0.90797298329654	0.00160529670818	0.10620042894504
3	BOVINEHD0300023832	82728989	0.90797298329654	0.00160529670818	0.10620042894504
3	BOVINEHD0300023833	82729951	0.90797298329654	0.00160529670818	0.10620042894504
3	BOVINEHD0300023834	82730642	0.90797298329654	0.00160529670818	0.10620042894504
24	BOVINEHD2400014857	52049843	0.49978211997532	0.00160707155203	0.52114421163749
24	BOVINEHD2400014859	52050878	0.49978211997532	0.00160707155203	0.52114421163749
3	BOVINEHD4100002264	82553545	0.98868061337223	0.00161002902546	0.07278985384031
3	BOVINEHD0300023791	82554778	0.98868061337223	0.00161002902546	0.07278985384031
4	BOVINEHD0400030235	105755581	0.08915500489265	0.00162379014876	0.43538979947570
16	BOVINEHD1600023127	77423302	0.61681205295344	0.00163716430219	0.93323451240199
1	BOVINEHD0100012894	44875400	0.35815281138657	0.00166665913378	0.85992208981181
16	BOVINEHD1600023452	78434084	0.45351558030321	0.00167090860804	0.28231517492244
16	UA_IFASA_2353	78451173	0.45351558030321	0.00167090860804	0.28231517492244
16	BOVINEHD1600015826	55470748	0.42362157375843	0.00167133847381	0.80675524832491
16	BOVINEHD1600015827	55474619	0.42362157375843	0.00167133847381	0.80675524832491
16	BOVINEHD1600015843	55527345	0.42362157375843	0.00167133847381	0.80675524832491
14	BOVINEHD1400014631	49355542	0.33293146670053	0.00167888463238	0.00871540674027
24	BOVINEHD2400017776	60809645	0.63848073321998	0.00167952116503	0.65720920284350
4	BTB_00186757	56328502	0.39969053505972	0.00168915780337	0.31518121223163
14	BOVINEHD1400003820	12145843	0.64871447755957	0.00169059260963	0.17749259171102
3	BOVINEHD0300013321	43583851	0.13635071846890	0.00169565893337	0.87335212752878
3	BOVINEHD0300013323	43587675	0.13635071846890	0.00169565893337	0.87335212752878
3	BOVINEHD0300013327	43594290	0.13635071846890	0.00169565893337	0.87335212752878
3	BOVINEHD0300013329	43597641	0.13635071846890	0.00169565893337	0.87335212752878
17	BOVINEHD1700013298	46483486	0.29380227001656	0.00170194471291	0.48778588127365
12	BOVINEHD1200022348	74608887	0.61283407012127	0.00171202122776	0.11222410918237
12	BOVINEHD1200026214	85489397	0.32314772407333	0.00171285306835	0.37175244839633
4	BOVINEHD0400029734	104639191	0.67787178054809	0.00171590634522	0.25156222796199
4	BOVINEHD0400029740	104645325	0.67787178054809	0.00171590634522	0.25156222796199
4	BOVINEHD0400029745	104651281	0.67787178054809	0.00171590634522	0.25156222796199
4	BOVINEHD0400029746	104653172	0.67787178054809	0.00171590634522	0.25156222796199
4	BOVINEHD0400002273	7566087	0.81089365671700	0.00171590634522	0.00415162311299
4	BOVINEHD0400002276	7572731	0.81089365671700	0.00171590634522	0.00415162311299
18	BOVINEHD1800015367	51951075	0.17914778299883	0.00172100746457	0.95138663607675
3	BOVINEHD0300021200	72180321	0.46391551479752	0.00172318930801	0.06969599386788
3	BOVINEHD0300021201	72184789	0.60744498911254	0.00172318930801	0.01471554403563
3	BOVINEHD0300014773	48451507	0.23496379514749	0.00172518651308	0.95706399252644
3	BOVINEHD0300014776	48460784	0.23496379514749	0.00172518651308	0.95706399252644
16	BOVINEHD1600015172	53284767	0.42362157375843	0.00172518651308	0.17695860951993
12	BOVINEHD1200025889	84537287	0.53673854094070	0.00172518651308	0.58691264046769
3	BOVINEHD0300015650	51611837	0.64055594723163	0.00172518651308	0.81190159867536
12	BOVINEHD1200025880	84499077	0.64066692497665	0.00172518651308	0.58691264046769
17	BOVINEHD1700015631	52861740	0.68311929014719	0.00172518651308	0.35257289429367
18	BOVINEHD1800019299	44211874	0.70658602969395	0.00172518651308	0.23807193147310
18	BOVINEHD1800013158	44221413	0.70658602969395	0.00172518651308	0.25156222796199
3	BOVINEHD0300014778	48462901	0.91946019696952	0.00172518651308	0.81190159867536
3	BOVINEHD0300014780	48469390	0.91946019696952	0.00172518651308	0.81190159867536
3	BOVINEHD0300014781	48475364	0.91946019696952	0.00172518651308	0.81190159867536
16	BOVINEHD1600000657	2548709	0.86676011651802	0.00173235855284	0.87332049894811
1	BOVINEHD0100037156	129632677	0.99108782608881	0.00173727056662	0.80675524832491
9	BOVINEHD0900026166	91190481	0.98464119745534	0.00173817565453	0.37242023073806
9	BOVINEHD0900026169	91207558	0.98464119745534	0.00173817565453	0.37242023073806
14	BOVINEHD1400014884	50438321	0.91491228867636	0.00174608486298	0.61667486921432
6	BOVINEHD0600001631	6317654	0.82661895614783	0.00174801192190	0.81190159867536
6	BOVINEHD0600001636	6321562	0.82661895614783	0.00174801192190	0.81190159867536
13	BOVINEHD1300006465	21825536	0.08052380345905	0.00174825685857	0.11914603376698
24	BOVINEHD2400002165	7457838	0.37898339694744	0.00175348637641	0.39161647951570
24	BOVINEHD2400002167	7459165	0.37898339694744	0.00175348637641	0.39161647951570
13	BOVINEHD1300022347	76430890	0.68003559315282	0.00176261731510	0.34345830179771
3	BOVINEHD0300023734	82359151	0.76330609647082	0.00177008458452	0.09689880128457
20	BOVINEHD2000010242	35831187	0.36367620063298	0.00177823415860	0.68634213977735
4	BOVINEHD0400015042	54572771	0.36725037053438	0.00178375802572	0.05385045452329
4	BOVINEHD0400036035	54580992	0.36725037053438	0.00178375802572	0.05385045452329
4	BOVINEHD0400014793	53468522	0.47771835128421	0.00178375802572	0.25462173327928
4	BOVINEHD0400015358	56242112	0.64532151274808	0.00178375802572	0.05385045452329
4	BOVINEHD0400015368	56291149	0.64532151274808	0.00178375802572	0.05385045452329
4	BOVINEHD0400015456	56297030	0.64532151274808	0.00178375802572	0.05385045452329
4	BOVINEHD0400015457	56305989	0.64532151274808	0.00178375802572	0.05385045452329
4	BOVINEHD4100002889	56320042	0.64532151274808	0.00178375802572	0.05385045452329
22	BOVINEHD2200003701	12573233	0.62986054915418	0.00178396739995	0.66923447233388
13	BOVINEHD1300010802	37058224	0.63883706207053	0.00178645113190	0.35070060730973
1	BOVINEHD0100006845	23649167	0.99786887591436	0.00179167362183	0.26330766852793
14	HAPMAP27809_BTC_001663	54019701	0.61580038364601	0.00179173310446	0.06147850347538
14	BOVINEHD1400015786	54630710	0.64969887025038	0.00179173310446	0.14814359760840
14	BOVINEHD4100011614	54633643	0.64969887025038	0.00179173310446	0.14814359760840
14	HAPMAP26251_BTC_013832	54633972	0.64969887025038	0.00179173310446	0.14814359760840
14	BOVINEHD1400015789	54635516	0.64969887025038	0.00179173310446	0.14814359760840
14	BOVINEHD1400015793	54645550	0.64969887025038	0.00179173310446	0.14814359760840
14	BOVINEHD1400015794	54648073	0.64969887025038	0.00179173310446	0.14814359760840
7	BOVINEHD0700033467	606235	0.66061203988084	0.00183157288883	0.14743913662728
14	BOVINEHD1400005447	17405517	0.32641842352241	0.00183855357305	0.37580758214696
23	BOVINEHD1500000145	21549316	0.34852009200259	0.00184854081023	0.51776165012890
9	BOVINEHD0900006464	23665393	0.80065077511298	0.00186740682965	0.43472115910294
25	BOVINEHD2500001092	4731357	0.83124941453088	0.00187075997579	0.80675524832491
13	BOVINEHD1300012170	41599456	0.88561133510047	0.00187134492043	0.37721470961931
27	BOVINEHD2700008024	29377042	0.46194458905813	0.00188009646354	0.09791108249177
9	HAPMAP60820_RS29014647	23635982	0.17740529619861	0.00188288541886	0.06102286442455
4	BOVINEHD0400002164	7307854	0.26783047035196	0.00188543225857	0.93303692084292
4	BOVINEHD0400002165	7308365	0.26783047035196	0.00188543225857	0.93303692084292
4	BOVINEHD0400002166	7308845	0.26783047035196	0.00188543225857	0.93303692084292
4	BOVINEHD0400002167	7309572	0.26783047035196	0.00188543225857	0.93303692084292
27	BOVINEHD2700003089	11370634	0.88396468748958	0.00188762184861	0.66105568410160
14	BOVINEHD1400010710	35294627	0.08489853203386	0.00189564007955	0.00358863050177
14	BOVINEHD1400010689	35196070	0.16666684045338	0.00189564007955	0.03038395114192
19	BOVINEHD1900015576	54684724	0.21766089474260	0.00190163561651	0.23115956766803
19	BOVINEHD1900015580	54692553	0.21766089474260	0.00190163561651	0.23115956766803
19	BOVINEHD1900015606	54743339	0.21766089474260	0.00190163561651	0.23115956766803
19	BOVINEHD1900015608	54747503	0.21766089474260	0.00190163561651	0.23115956766803
19	BOVINEHD1900015609	54748825	0.21766089474260	0.00190163561651	0.23115956766803
19	BOVINEHD1900015610	54749700	0.21766089474260	0.00190163561651	0.23115956766803
8	BOVINEHD0800029403	97844192	0.60250902812392	0.00190167178752	0.43405551911231
9	BOVINEHD0900008900	32067248	0.17739789437972	0.00190803736775	0.11869996109808
3	BOVINEHD0300016291	53827044	0.31860101358123	0.00190863566682	0.16035420257836
3	BOVINEHD0300016295	53833546	0.31860101358123	0.00190863566682	0.16035420257836
14	BOVINEHD1400000458	1693011	0.66104233726432	0.00190995267585	0.55563250919106
14	BOVINEHD1400000459	1696673	0.91294472752700	0.00190995267585	0.55563250919106
6	BOVINEHD0600008413	28823271	0.43463762660470	0.00191023979988	0.65452169562949
3	BOVINEHD0300018564	61694895	0.53456816938685	0.00191122523827	0.00886120840664
14	BOVINEHD1400005837	18807315	0.30426364718190	0.00191778201138	0.02932859371786
16	BOVINEHD1600022634	76069868	0.42950478853130	0.00192010453783	0.78503204944448
3	BOVINEHD0300019471	65433726	0.46945842445146	0.00192555174060	0.22126242879362
3	BOVINEHD0300019472	65439034	0.46945842445146	0.00192555174060	0.22126242879362
3	BOVINEHD0300019473	65443501	0.46945842445146	0.00192555174060	0.22126242879362
3	BOVINEHD0300019479	65471759	0.94681335919628	0.00192555174060	0.05790960697866
14	BOVINEHD1400009507	31156601	0.31093099444243	0.00192928206066	0.42859451026423
24	BOVINEHD2400002254	7743073	0.49630982841671	0.00193740251235	0.48669036550187
24	BOVINEHD2400002260	7768729	0.49630982841671	0.00193740251235	0.48669036550187
1	BOVINEHD0100045851	155128278	0.53278477453491	0.00194024562041	0.98629916358082
13	HAPMAP28918_BTA_159771	38897298	0.35516524461855	0.00194980699752	0.44116891806808
21	BOVINEHD2100001213	5939874	0.22166157804319	0.00195325474388	0.23695544834442
21	BOVINEHD2100018378	61073794	0.10768402404988	0.00196485686793	0.37555832636059
5	BOVINEHD0500027826	97124854	0.35171425712679	0.00197292741333	0.76578502051365
16	BOVINEHD1600023696	79126179	0.58322593190645	0.00197907224184	0.87365217345534
14	BOVINEHD1400006953	22308474	0.95279763791690	0.00198027490193	0.13875193367608
14	BOVINEHD1400006958	22325272	0.95279763791690	0.00198027490193	0.13875193367608
14	BOVINEHD1400006959	22327916	0.95279763791690	0.00198027490193	0.13875193367608
17	BOVINEHD1700014849	50500792	0.21564802618890	0.00198143460687	0.05434307268461
18	BOVINEHD1800006394	20452243	0.33979466453616	0.00198547348444	0.14285563418016
12	BOVINEHD1200022684	75557960	0.67505275824441	0.00198752591063	0.89798706604887
10	BOVINEHD1000031472	61365127	0.63476909825033	0.00199198871968	0.04775301784522
10	BOVINEHD1000017805	61368887	0.63476909825033	0.00199198871968	0.04775301784522
18	BOVINEHD1800009967	32822626	0.27679170985541	0.00199290831890	0.52296589326487
3	HAPMAP61088_RS29011278	82176437	0.93656793653790	0.00199631637726	0.14583056656751
3	BOVINEHD0300023694	82178490	0.93656793653790	0.00199631637726	0.14583056656751
8	BOVINEHD0800026686	88399054	0.80905806189711	0.00200337624900	0.50710510633983
26	BOVINEHD2600011167	40249293	0.12058092192180	0.00200517703636	0.41665800768827
15	BOVINEHD1500010702	38386069	0.47332886739712	0.00200719363291	0.80682706679777
17	BOVINEHD1700014509	49725117	0.26445142041087	0.00201138426888	0.83239899630674
19	BOVINEHD1900016750	58239090	0.27099747950331	0.00201755013031	0.81501816804964
27	BOVINEHD2700003171	11627261	0.49941887709937	0.00201948378209	0.10397941622490
9	BOVINEHD0900008938	32217732	0.03607118405416	0.00202042140789	0.07793947837649
14	BOVINEHD1400013505	45584539	0.82414969790311	0.00202047310602	0.42927383134869
14	BOVINEHD1400009020	29568117	0.70620279591776	0.00202225363369	0.52987283485056
14	BOVINEHD1400010269	33533886	0.21210289765732	0.00202400141132	0.14209305547602
9	BOVINEHD0900011060	39471863	0.96935686270012	0.00202746548649	0.06237826660366
24	BOVINEHD2400017519	60074113	0.51645686534369	0.00203540483853	0.22197814913795
24	BOVINEHD2400017512	60060513	0.51645686534369	0.00203540483853	0.23233413839700
24	BOVINEHD2400017513	60061651	0.51645686534369	0.00203540483853	0.23233413839700
24	BOVINEHD2400017532	60091073	0.51645686534369	0.00203540483853	0.23233413839700
14	BOVINEHD1400005342	16977428	0.67904055181473	0.00203802529732	0.17024228020793
3	BOVINEHD0300001227	3914563	0.90531680505695	0.00203825126063	0.71015444635532
26	BOVINEHD2600001189	5479763	0.11339910247814	0.00204157922348	0.61191727998176
26	BOVINEHD2600001192	5489132	0.37962828681769	0.00204157922348	0.61191727998176
26	BOVINEHD2600001195	5492574	0.37962828681769	0.00204157922348	0.61191727998176
23	BOVINEHD1500000163	21526086	0.71773306280991	0.00205309461381	0.22832909226846
14	BOVINEHD1400006207	19909917	0.39891669724953	0.00205388233240	0.39919968991463
3	BOVINEHD0300016961	56138948	0.67530226333989	0.00205599147868	0.94663136336049
3	BOVINEHD0300016965	56151051	0.90882122776983	0.00205599147868	0.72764631532379
3	BOVINEHD0300016966	56159984	0.90882122776983	0.00205599147868	0.72764631532379
3	BOVINEHD0300016967	56164743	0.90882122776983	0.00205599147868	0.72764631532379
3	BOVINEHD0300016968	56168884	0.90882122776983	0.00205599147868	0.72764631532379
3	BOVINEHD0300016971	56181827	0.90882122776983	0.00205599147868	0.72764631532379
1	BOVINEHD0100044029	149866962	0.54293954297867	0.00205725316085	0.85888266222457
16	BOVINEHD1600000639	2492793	0.91050178204970	0.00206031086613	0.66557626276181
2	BOVINEHD0200005295	18495916	0.22253748557557	0.00206096206891	0.34876427939005
2	BOVINEHD0200005296	18496475	0.22253748557557	0.00206096206891	0.34876427939005
3	BOVINEHD0300002212	6982972	0.47174497840313	0.00206465386287	0.99200157274726
3	BOVINEHD0300002213	6983553	0.47174497840313	0.00206465386287	0.99200157274726
14	BOVINEHD1400011593	38312555	0.60104743596669	0.00206650897041	0.54010557830355
3	BOVINEHD0300014646	48063824	0.89163273882899	0.00206875354743	0.64934363455238
27	BOVINEHD2700004346	15954949	0.12073239052238	0.00206878318233	0.00308858741796
3	BOVINEHD0300013093	42905394	0.38075875677726	0.00207005296950	0.63900058220935
3	BOVINEHD0300013087	42889554	0.46080301466442	0.00207005296950	0.63900058220935
3	BOVINEHD0300013090	42892791	0.46080301466442	0.00207005296950	0.63900058220935
3	BOVINEHD0300013089	42892103	0.78407886697114	0.00207005296950	0.64119923461261
3	BOVINEHD0300013102	42934368	0.78601545359020	0.00207005296950	0.63900058220935
14	BOVINEHD1400009976	32518018	0.88406452925705	0.00208592938506	0.56453174599190
14	BOVINEHD1400014727	49714959	0.20204899610103	0.00208813261784	0.12741676861395
3	BOVINEHD0300009296	29218043	0.16552138886249	0.00209299003132	0.50729147362613
3	BOVINEHD0300009297	29218687	0.16552138886249	0.00209299003132	0.50729147362613
3	BOVINEHD0300009234	29055108	0.16552138886249	0.00209299003132	0.94000429013992
3	BOVINEHD0300009295	29217452	0.16552138886249	0.00209299003132	0.94000429013992
3	BOVINEHD0300009219	29031277	0.22582684498718	0.00209299003132	0.94000429013992
24	BOVINEHD2400017045	58573825	0.69887537856906	0.00209467605499	0.71107197569403
14	BOVINEHD1400005509	17695903	0.32000244670963	0.00210943576742	0.03829097685537
14	BOVINEHD1400023242	79888632	0.57298928317768	0.00211684028654	0.00415162311299
3	BOVINEHD0300016954	56104511	0.67530226333989	0.00213782958956	0.94663136336049
3	BOVINEHD0300016955	56109419	0.67530226333989	0.00213782958956	0.94663136336049
3	BOVINEHD0300016957	56118609	0.67530226333989	0.00213782958956	0.94663136336049
3	BOVINEHD0300016958	56122576	0.67530226333989	0.00213782958956	0.94663136336049
3	BOVINEHD0300016959	56128036	0.90882122776983	0.00213782958956	0.72764631532379
3	BOVINEHD0300016962	56146457	0.90882122776983	0.00213782958956	0.72764631532379
3	BOVINEHD0300016963	56148264	0.90882122776983	0.00213782958956	0.72764631532379
3	BOVINEHD0300016964	56149243	0.90882122776983	0.00213782958956	0.72764631532379
3	BOVINEHD0300004680	14371542	0.51642744157737	0.00213880786066	0.48709641128282
3	BOVINEHD0300016823	55519026	0.80207533644447	0.00215075640202	0.32161512895677
3	BOVINEHD0300016824	55525110	0.80207533644447	0.00215075640202	0.32161512895677
3	BOVINEHD0300016825	55526576	0.80207533644447	0.00215075640202	0.32161512895677
1	BOVINEHD0100021233	73431476	0.12024834182578	0.00215999104066	0.84300194748471
14	BOVINEHD1400016501	57345495	0.68580317944650	0.00216070765501	0.10473295948138
1	BOVINEHD0100044021	149843382	0.24745935621424	0.00216978460923	0.85888266222457
3	BOVINEHD0300023252	80634670	0.64559882775303	0.00217339386179	0.43179816014098
3	BOVINEHD0300023258	80643870	0.64559882775303	0.00217339386179	0.43179816014098
3	BOVINEHD0300023265	80669283	0.64559882775303	0.00217339386179	0.43179816014098
3	BOVINEHD0300023266	80671186	0.64559882775303	0.00217339386179	0.43179816014098
3	BOVINEHD0300023267	80675650	0.64559882775303	0.00217339386179	0.43179816014098
3	BOVINEHD4100002248	80676731	0.64559882775303	0.00217339386179	0.43179816014098
3	BOVINEHD0300023269	80678381	0.64559882775303	0.00217339386179	0.43179816014098
3	BOVINEHD0300023270	80680569	0.64559882775303	0.00217339386179	0.43179816014098
3	BOVINEHD0300023271	80681605	0.64559882775303	0.00217339386179	0.43179816014098
3	BOVINEHD0300023272	80683776	0.64559882775303	0.00217339386179	0.43179816014098
3	BOVINEHD0300023277	80694522	0.64559882775303	0.00217339386179	0.43179816014098
3	BOVINEHD4100002247	80649907	0.64559882775303	0.00217339386179	0.65510253438653
3	BOVINEHD0300014775	48456906	0.78852172228181	0.00218351691798	0.75131211109087
19	BOVINEHD1900018972	44882672	0.24287784673621	0.00220426997212	0.64771965866907
14	BOVINEHD1400012828	43312379	0.10476819537824	0.00220784967962	0.03583644215180
3	HAPMAP58808_RS29017431	52452892	0.78579146251006	0.00221052449170	0.46413375846067
3	BOVINEHD0300018337	60781656	0.81432901110472	0.00221375803862	0.83339803750487
3	BOVINEHD0300018339	60791259	0.81432901110472	0.00221375803862	0.83339803750487
12	BOVINEHD1200022637	75366217	0.53413115446750	0.00222322431653	0.11222410918237
12	BOVINEHD1200022638	75368731	0.53413115446750	0.00222322431653	0.11222410918237
12	BOVINEHD1200022640	75375208	0.68181071789193	0.00222322431653	0.11222410918237
9	BOVINEHD0900031394	25696083	0.67979763025267	0.00222602569501	0.04145705508419
9	BOVINEHD0900017142	61453674	0.42152508821855	0.00223085722585	0.54146837659275
8	BOVINEHD0800005607	17913903	0.32555593778362	0.00223214753498	0.28634551308079
8	BOVINEHD0800005615	17925925	0.32555593778362	0.00223214753498	0.28634551308079
1	BOVINEHD0100038497	134304053	0.53942037833017	0.00224912799733	0.99373886890688
14	BOVINEHD1400011644	38544679	0.75873817680039	0.00225047930793	0.05300489788385
14	BOVINEHD1400011637	38523379	0.75873817680039	0.00225047930793	0.05318039157984
19	BOVINEHD1900004342	15614723	0.64354721228640	0.00225881645768	0.59002751349074
14	BOVINEHD1400014620	49311623	0.42812225372426	0.00225971064470	0.06074879584146
3	BOVINEHD0300021157	71943101	0.95300596967155	0.00226273010708	0.05382089961742
18	BOVINEHD1800015220	51610099	0.59913098862854	0.00228429626775	0.65266613527757
3	BOVINEHD0300025054	86896834	0.10615370519313	0.00229293651662	0.09869308678997
14	BOVINEHD1400013113	44247214	0.78500176192613	0.00230149089760	0.32186096847724
14	BOVINEHD1400013116	44256301	0.78500176192613	0.00230149089760	0.32186096847724
9	BOVINEHD0900005939	21931940	0.81950334757524	0.00230217750240	0.04145705508419
1	ARS_BFGL_NGS_118240	108346141	0.36617167810173	0.00230339535621	0.73204050878957
1	BOVINEHD0100030913	108347863	0.36617167810173	0.00230339535621	0.73204050878957
1	BOVINEHD0100030914	108349296	0.36617167810173	0.00230339535621	0.73204050878957
1	BOVINEHD0100030924	108368679	0.36617167810173	0.00230339535621	0.94006354852729
1	BOVINEHD0100030926	108370515	0.36617167810173	0.00230339535621	0.94006354852729
3	BOVINEHD0300021371	73150958	0.85657601519560	0.00230831417278	0.05135688471176
3	BOVINEHD0300031231	108071382	0.61249989315074	0.00230878345639	0.55180743848755
16	BOVINEHD1600022598	76033838	0.34049440002886	0.00230920002830	0.55048630850498
3	BOVINEHD0300023135	80133782	0.94662954124667	0.00231218988929	0.04000228326918
6	BOVINEHD4100005153	70582553	0.24951734803116	0.00232656839611	0.16816946874414
26	BOVINEHD2600004898	19050634	0.09137728539577	0.00233246842616	0.42455655273320
6	BOVINEHD0600033976	113909167	0.47073170357240	0.00233957590981	0.42797100929841
9	BOVINEHD0900006114	22437355	0.37939920994844	0.00235316681924	0.21997687043578
9	BOVINEHD0900006116	22439471	0.37939920994844	0.00235316681924	0.21997687043578
9	BOVINEHD0900006117	22440279	0.37939920994844	0.00235316681924	0.21997687043578
13	BOVINEHD1300019837	68798439	0.66203107656844	0.00236227450576	0.27026421209986
14	BOVINEHD1400015253	52172264	0.82912337455783	0.00236427069238	0.05023481588512
14	BOVINEHD1400015255	52177021	0.82912337455783	0.00236427069238	0.05023481588512
14	BOVINEHD1400015256	52178419	0.82912337455783	0.00236427069238	0.05023481588512
14	BOVINEHD1400015257	52178981	0.82912337455783	0.00236427069238	0.05023481588512
14	BOVINEHD1400015286	52247459	0.99533565961435	0.00236427069238	0.05023481588512
14	BOVINEHD1400015288	52250228	0.99533565961435	0.00236427069238	0.05023481588512
14	BOVINEHD1400015302	52297422	0.99533565961435	0.00236427069238	0.05023481588512
14	BOVINEHD1400015301	52298498	0.99533565961435	0.00236427069238	0.05023481588512
4	BOVINEHD0400019622	70574833	0.67052449930140	0.00236992011830	0.07949446568907
4	BOVINEHD0400019623	70575706	0.67052449930140	0.00236992011830	0.07949446568907
4	HAPMAP39351_BTA_71190	70581054	0.67052449930140	0.00236992011830	0.07949446568907
4	BOVINEHD0400019627	70589531	0.67052449930140	0.00236992011830	0.07949446568907
4	BOVINEHD0400019644	70628266	0.67052449930140	0.00236992011830	0.07949446568907
3	BOVINEHD0300023836	82734907	0.90797298329654	0.00237196960205	0.10620042894504
15	BOVINEHD1500017298	59372489	0.38551041995136	0.00239161429666	0.15347796831326
5	BOVINEHD0500004365	14673170	0.13499764329140	0.00239415233935	0.06109511015524
5	BOVINEHD0500004368	14684500	0.13499764329140	0.00239415233935	0.06109511015524
5	BOVINEHD0500004369	14688463	0.13499764329140	0.00239415233935	0.06109511015524
12	BOVINEHD1200018882	68424776	0.85144670487356	0.00239522962811	0.99373886890688
12	BOVINEHD1200018881	68420319	0.86156543031245	0.00239522962811	0.99373886890688
12	BOVINEHD1200016186	58578846	0.02612521582588	0.00239581064149	0.60727523924697
3	ARS_BFGL_NGS_18659	88616009	0.84178442041619	0.00239648807686	0.02188949477407
13	BOVINEHD1300006968	23877306	0.89885542789957	0.00239940845026	0.12938704197952
13	BOVINEHD1300006969	23880208	0.89885542789957	0.00239940845026	0.12938704197952
13	BOVINEHD1300006970	23884485	0.89885542789957	0.00239940845026	0.12938704197952
13	BOVINEHD1300006972	23893878	0.89885542789957	0.00239940845026	0.12938704197952
13	BOVINEHD1300006974	23900966	0.89885542789957	0.00239940845026	0.12938704197952
13	BOVINEHD1300006975	23905481	0.89885542789957	0.00239940845026	0.12938704197952
13	BOVINEHD1300006976	23908981	0.89885542789957	0.00239940845026	0.12938704197952
13	BOVINEHD1300006959	23833368	0.89885542789957	0.00239940845026	0.16481615519378
13	HAPMAP55576_RS29016973	23843742	0.89885542789957	0.00239940845026	0.16481615519378
19	BOVINEHD1900013881	49147331	0.22751075671250	0.00241221059851	0.36096148266012
15	ARS_BFGL_NGS_68382	37935203	0.75729522886885	0.00241360617615	0.66907040018805
27	BOVINEHD2700003126	11437798	0.58778658713914	0.00241507103145	0.88381174708826
4	BOVINEHD0400028016	99287307	0.22549456265563	0.00241812032886	0.84715879457189
16	BOVINEHD1600000605	2374612	0.69632696335641	0.00241839257541	0.68732379027738
14	BOVINEHD1400009739	31867918	0.94002588996556	0.00241994936851	0.04855404919407
4	BOVINEHD0400002480	8091411	0.55737473832254	0.00242442084025	0.87774939938189
13	BOVINEHD1300006947	23791918	0.58270161865868	0.00243470328580	0.34516169599632
13	BOVINEHD1300006948	23795550	0.58270161865868	0.00243470328580	0.34516169599632
13	BOVINEHD1300006951	23803744	0.58270161865868	0.00243470328580	0.34516169599632
13	ARS_BFGL_NGS_80617	23807096	0.58270161865868	0.00243470328580	0.34516169599632
13	BOVINEHD1300006924	23734674	0.58270161865868	0.00243470328580	0.42158370033752
13	BOVINEHD1300006927	23744340	0.58270161865868	0.00243470328580	0.42158370033752
13	BOVINEHD1300006930	23751506	0.58270161865868	0.00243470328580	0.42158370033752
13	ARS_BFGL_NGS_79011	23753383	0.58270161865868	0.00243470328580	0.42158370033752
13	BOVINEHD1300006932	23757144	0.58270161865868	0.00243470328580	0.42158370033752
13	BOVINEHD1300006933	23759772	0.58270161865868	0.00243470328580	0.42158370033752
13	BOVINEHD1300006935	23764617	0.58270161865868	0.00243470328580	0.42158370033752
13	BOVINEHD1300006946	23785760	0.58270161865868	0.00243470328580	0.42158370033752
3	BOVINEHD0300004002	12178620	0.43644910895608	0.00243752130508	0.88289602355268
8	BTB_01515859	107699186	0.53831273499828	0.00243774543762	0.38777781027651
8	BOVINEHD0800032938	107710867	0.53831273499828	0.00243774543762	0.38777781027651
8	BOVINEHD0800032940	107716110	0.53831273499828	0.00243774543762	0.38777781027651
8	BOVINEHD0800032944	107727963	0.53831273499828	0.00243774543762	0.38777781027651
8	BOVINEHD0800032945	107730387	0.53831273499828	0.00243774543762	0.38777781027651
8	BOVINEHD0800032948	107739001	0.53831273499828	0.00243774543762	0.38777781027651
8	BOVINEHD0800032949	107740074	0.53831273499828	0.00243774543762	0.38777781027651
8	BOVINEHD0800032951	107746598	0.53831273499828	0.00243774543762	0.38777781027651
28	BOVINEHD2800003376	11122303	0.43102037735436	0.00243782629595	0.70863942826689
28	ARS_BFGL_NGS_4626	11126607	0.53139872503956	0.00243782629595	0.70863942826689
12	BOVINEHD1200009080	30865267	0.26636291451791	0.00244361407140	0.40871044464909
24	BOVINEHD2400002209	7572854	0.37305540141552	0.00244459753655	0.00787810339272
24	BOVINEHD2400002166	7458479	0.71013466401072	0.00244459753655	0.08226800224024
24	BOVINEHD2400002168	7459628	0.71013466401072	0.00244459753655	0.08226800224024
14	BOVINEHD1400010986	36218960	0.36567503853337	0.00244531586218	0.76740240867077
14	ARS_BFGL_NGS_77389	36225604	0.36567503853337	0.00244531586218	0.76740240867077
14	BOVINEHD1400010991	36230131	0.36567503853337	0.00244531586218	0.76740240867077
8	BOVINEHD0800028310	94075531	0.88824523138900	0.00244785947378	0.31903413002117
7	BOVINEHD0700006827	23584469	0.75090717224282	0.00245617637957	0.42158370033752
7	BOVINEHD0700006832	23596760	0.75090717224282	0.00245617637957	0.42158370033752
7	BOVINEHD0700006835	23610060	0.75090717224282	0.00245617637957	0.42158370033752
7	BOVINEHD0700006839	23621355	0.75090717224282	0.00245617637957	0.42158370033752
4	BOVINEHD0400002149	7263080	0.78499303884572	0.00245617637957	0.00062609838835
29	BOVINEHD2900009467	31113950	0.78948756523411	0.00245617637957	0.49621714503672
20	BTB_00780234	35757652	0.64982567231601	0.00246260644861	0.35484372365159
20	BOVINEHD2000010224	35759070	0.64982567231601	0.00246260644861	0.35484372365159
20	BOVINEHD2000010225	35761181	0.64982567231601	0.00246260644861	0.35484372365159
20	BOVINEHD2000010208	35728279	0.64982567231601	0.00246260644861	0.68634213977735
20	BOVINEHD2000010235	35808587	0.64982567231601	0.00246260644861	0.68634213977735
20	BOVINEHD2000010209	35731693	0.81072687100855	0.00246260644861	0.60437890250592
20	BOVINEHD2000010213	35736392	0.81072687100855	0.00246260644861	0.60437890250592
7	BOVINEHD0700012179	40406768	0.67097820354475	0.00246751134987	0.94871026881761
2	BOVINEHD0200029018	100627784	0.99302757476808	0.00246826111631	0.94000429013992
13	BOVINEHD1300010927	37522111	0.50176881896218	0.00247562694536	0.26340174116818
14	BOVINEHD1400007233	23235075	0.07825507156877	0.00249009286370	0.01746179971100
14	BOVINEHD1400007251	23304037	0.07825507156877	0.00249009286370	0.01746179971100
14	BOVINEHD1400007252	23313248	0.07825507156877	0.00249009286370	0.01746179971100
14	BOVINEHD1400007208	23144222	0.15465391622134	0.00249009286370	0.00674155785659
14	BOVINEHD1400007222	23202642	0.15465391622134	0.00249009286370	0.00680946796305
14	BOVINEHD1400007223	23205217	0.15465391622134	0.00249009286370	0.00680946796305
14	BOVINEHD1400007278	23426105	0.15465391622134	0.00249009286370	0.01624600419417
14	BOVINEHD1400007283	23443067	0.15465391622134	0.00249009286370	0.01624600419417
22	BOVINEHD2200003706	12585917	0.41967107309824	0.00249010176180	0.69473255324145
22	BOVINEHD2200003707	12586625	0.41967107309824	0.00249010176180	0.69473255324145
22	BOVINEHD2200003710	12591198	0.41967107309824	0.00249010176180	0.69473255324145
22	BOVINEHD2200003711	12592210	0.41967107309824	0.00249010176180	0.69473255324145
22	BOVINEHD2200003733	12638812	0.41967107309824	0.00249010176180	0.69473255324145
22	BOVINEHD2200003734	12641669	0.41967107309824	0.00249010176180	0.69473255324145
22	BOVINEHD4100015479	12645985	0.41967107309824	0.00249010176180	0.69473255324145
22	BOVINEHD2200003737	12660062	0.41967107309824	0.00249010176180	0.69473255324145
22	BOVINEHD2200003738	12664067	0.41967107309824	0.00249010176180	0.69473255324145
22	BOVINEHD2200003739	12669661	0.41967107309824	0.00249010176180	0.69473255324145
17	BOVINEHD1700016127	54718135	0.84506688724618	0.00249572953367	0.45758962329474
14	BOVINEHD1400005532	17779501	0.14396291799746	0.00250616451012	0.06503376571344
3	BOVINEHD0300007938	25073937	0.62481332869583	0.00251290934503	0.45758962329474
17	BOVINEHD1700007505	26166135	0.53415249780598	0.00251556157524	0.12944880360046
18	BOVINEHD1800015243	51688779	0.87845836486474	0.00252013517212	0.98874884746167
18	BOVINEHD1800015246	51691315	0.87845836486474	0.00252013517212	0.98874884746167
18	BOVINEHD1800015254	51692349	0.87845836486474	0.00252013517212	0.98874884746167
13	BOVINEHD1300006652	22440501	0.77270127730434	0.00252816542630	0.08116848837278
13	BOVINEHD1300006650	22431502	0.77270127730434	0.00252816542630	0.26732728070311
17	BOVINEHD1700007494	26141738	0.14051158423217	0.00253154268355	0.22086772491807
11	BOVINEHD1100030089	103297892	0.44009064828282	0.00254038874662	0.96073142857523
3	BOVINEHD0300015588	51352377	0.26101600827964	0.00254863253991	0.39775583312927
16	BOVINEHD1600023769	79362731	0.78444801182649	0.00255266111422	0.70346349415754
14	BOVINEHD1400012869	43221026	0.22658773997019	0.00255378709175	0.02393313265073
14	BOVINEHD1400006957	22321116	0.96972590494479	0.00255657570590	0.14480886720930
3	BOVINEHD0300021072	71557133	0.41997801503236	0.00256313159171	0.04638268563688
20	ARS_BFGL_NGS_19230	42092074	0.52541021754081	0.00256696279934	0.31320776177961
22	BOVINEHD2200016000	55272376	0.15548189789270	0.00257563522825	0.82151122110883
3	BTA_67536_NO_RS	34466917	0.10442781377565	0.00258828762329	0.41089969437455
3	BOVINEHD0300010826	34732638	0.45568440166720	0.00258828762329	0.77504934678196
10	BOVINEHD1000000937	3029959	0.30778448886998	0.00259590461913	0.83396703709136
13	BOVINEHD1300004180	14647672	0.72271678107637	0.00260188708855	0.23073220625141
2	BOVINEHD0200005026	17623145	0.56799911127340	0.00261213284394	0.01441808958676
2	BOVINEHD0200005027	17634387	0.56799911127340	0.00261213284394	0.01441808958676
2	BOVINEHD0200005030	17639779	0.56799911127340	0.00261213284394	0.01441808958676
13	BOVINEHD1300007965	27167610	0.48205404301957	0.00261725600959	0.43593681978899
3	BOVINEHD0300013559	44196390	0.69106101833662	0.00261922105632	0.35175375415064
3	BOVINEHD0300016815	55502494	0.76141386848668	0.00262104650839	0.19844233332018
3	BOVINEHD0300016817	55509177	0.76141386848668	0.00262104650839	0.19844233332018
3	BOVINEHD0300016819	55513354	0.76141386848668	0.00262104650839	0.19844233332018
3	BOVINEHD0300016820	55515000	0.76141386848668	0.00262104650839	0.19844233332018
3	BOVINEHD0300016810	55490893	0.92319919765428	0.00262104650839	0.19844233332018
3	BOVINEHD0300016811	55492591	0.92319919765428	0.00262104650839	0.19844233332018
3	BOVINEHD0300016812	55493773	0.92319919765428	0.00262104650839	0.19844233332018
3	BOVINEHD0300016813	55498094	0.92319919765428	0.00262104650839	0.19844233332018
14	BOVINEHD1400009639	31554220	0.47380636799438	0.00262347176539	0.01654254166501
3	BTA_85212_NO_RS	26066448	0.88849853326565	0.00263191795908	0.46288739977308
3	BOVINEHD4100002139	56310826	0.69971462622716	0.00263274560878	0.20385502850820
3	BOVINEHD0300017012	56311646	0.69971462622716	0.00263274560878	0.20385502850820
3	BOVINEHD0300017015	56317604	0.69971462622716	0.00263274560878	0.20385502850820
3	BOVINEHD0300017050	56409645	0.81301642703571	0.00263274560878	0.43737155593109
3	BOVINEHD0300017054	56424790	0.81301642703571	0.00263274560878	0.43737155593109
3	HAPMAP43782_BTA_118016	56437786	0.81301642703571	0.00263274560878	0.43737155593109
4	BOVINEHD0400020985	75257903	0.72702142788838	0.00263343295867	0.72641906772866
4	BOVINEHD0400020986	75261010	0.72702142788838	0.00263343295867	0.72641906772866
4	BOVINEHD0400020987	75262005	0.72702142788838	0.00263343295867	0.72641906772866
1	BOVINEHD0100009290	32492709	0.78722526036913	0.00263417478131	0.39558526613584
19	BOVINEHD4100014211	41957662	0.56469566209089	0.00265505480058	0.26608036755228
3	BOVINEHD0300013547	44171698	0.85846798070399	0.00267732459287	0.10848562979948
3	BOVINEHD4100002254	81066880	0.51738029181962	0.00268199365520	0.12549499053489
3	BOVINEHD0300002599	7960100	0.74680801764534	0.00268731049301	0.36035654586994
3	BTB_01704067	46461622	0.42244371068823	0.00268802670835	0.94000429013992
17	BOVINEHD1700014830	50477155	0.09237517227476	0.00269427905948	0.05434307268461
14	BOVINEHD1400015258	52180448	0.88639259751551	0.00269674411105	0.05023481588512
16	BOVINEHD1600023720	79207667	0.70630822825511	0.00270940342441	0.45022317978920
2	BOVINEHD0200004804	16832942	0.37074040951532	0.00270995191487	0.00283723069859
14	BOVINEHD1400011770	39041898	0.44163930237068	0.00271104994784	0.09244539435521
3	BOVINEHD0300018012	59869344	0.84416902046418	0.00272011101571	0.18316528948683
3	HAPMAP41331_BTA_68128	59876368	0.84416902046418	0.00272011101571	0.18316528948683
3	BOVINEHD0300018015	59883870	0.84416902046418	0.00272011101571	0.18316528948683
3	BOVINEHD0300018018	59902405	0.84416902046418	0.00272011101571	0.18316528948683
3	BOVINEHD0300018023	59921961	0.84416902046418	0.00272011101571	0.18316528948683
3	BOVINEHD0300018028	59942132	0.84416902046418	0.00272011101571	0.18316528948683
3	BOVINEHD0300018033	59965716	0.84416902046418	0.00272011101571	0.18316528948683
3	BOVINEHD0300018038	59975247	0.84416902046418	0.00272011101571	0.18316528948683
3	BOVINEHD0300018039	59980005	0.84416902046418	0.00272011101571	0.18316528948683
3	BOVINEHD0300018040	59980665	0.84416902046418	0.00272011101571	0.18316528948683
3	BOVINEHD0300018045	59995875	0.84416902046418	0.00272011101571	0.18316528948683
3	BOVINEHD0300018046	59996641	0.84416902046418	0.00272011101571	0.18316528948683
3	HAPMAP56074_RS29026779	59997147	0.84416902046418	0.00272011101571	0.18316528948683
3	BOVINEHD0300018072	60088311	0.84416902046418	0.00272011101571	0.18316528948683
12	BOVINEHD1200013140	47497829	0.80080231125211	0.00272200428692	0.14255041115899
13	BOVINEHD1300006565	22140494	0.02287203310172	0.00272678519229	0.01562846634091
21	BOVINEHD2100000805	4590014	0.32817992858542	0.00275190770202	0.28722776184219
3	BOVINEHD0300009574	30253228	0.43776991202058	0.00275560165654	0.13271154982001
3	BOVINEHD0300009579	30268647	0.43776991202058	0.00275560165654	0.13271154982001
11	BOVINEHD1100030166	103623571	0.77700908888791	0.00275842900109	0.53784159971797
3	BOVINEHD0300036022	24539429	0.57658761960944	0.00276456390498	0.21570458796586
3	BOVINEHD0300023264	80668116	0.64559882775303	0.00276573968139	0.43179816014098
3	BOVINEHD0300025458	88215748	0.84427018004795	0.00276776091035	0.03979957514236
7	BOVINEHD0700000525	2036084	0.27067675224650	0.00277029418909	0.48576831479336
7	BOVINEHD0700000526	2037699	0.27067675224650	0.00277029418909	0.48576831479336
7	BOVINEHD0700000530	2052885	0.27067675224650	0.00277029418909	0.48576831479336
7	BOVINEHD0700000533	2058350	0.27067675224650	0.00277029418909	0.48576831479336
7	BOVINEHD0700000534	2059143	0.27067675224650	0.00277029418909	0.48576831479336
14	BOVINEHD1400010714	35320561	0.10773086820386	0.00277084861430	0.07581435883740
14	BOVINEHD1400012938	43623412	0.70587550245954	0.00277406046912	0.60482342790377
21	BOVINEHD2100002454	9976533	0.64997867375215	0.00277483025346	0.68456354642546
5	BOVINEHD0500027110	94995962	0.58840505467407	0.00278559556759	0.56392984091289
3	BOVINEHD0300023788	82545959	0.98868061337223	0.00279825338224	0.07278985384031
14	BOVINEHD1400013955	46848490	0.95914877270413	0.00279987633815	0.05162845104065
14	BOVINEHD1400010653	35019776	0.99740804958435	0.00281147572197	0.05038766076167
24	BOVINEHD2400000591	1990806	0.83701378072324	0.00282271112561	0.93787078389270
24	BOVINEHD2400016324	56549849	0.56472598500983	0.00282512597799	0.14995500868054
12	BOVINEHD1200018653	67797831	0.81901855696257	0.00282622294976	0.15190038180663
9	BOVINEHD0900009884	35529087	0.63014631561180	0.00282644007281	0.11222410918237
9	BOVINEHD0900009887	35546570	0.63014631561180	0.00282644007281	0.11222410918237
9	BOVINEHD0900009888	35548059	0.63014631561180	0.00282644007281	0.11222410918237
9	BOVINEHD0900009894	35579368	0.63014631561180	0.00282644007281	0.11222410918237
9	BOVINEHD0900009898	35598802	0.63014631561180	0.00282644007281	0.11222410918237
9	BOVINEHD0900009901	35618089	0.63014631561180	0.00282644007281	0.11222410918237
9	BOVINEHD0900009906	35639533	0.82797690636601	0.00282644007281	0.11222410918237
9	BOVINEHD0900009907	35644820	0.82797690636601	0.00282644007281	0.11222410918237
3	BOVINEHD0300009270	29144928	0.16552138886249	0.00282865254195	0.94000429013992
8	BOVINEHD0800015882	52668211	0.34173122701393	0.00283913415469	0.08457603126663
8	BOVINEHD0800015883	52670415	0.34173122701393	0.00283913415469	0.08457603126663
8	BOVINEHD0800015886	52676049	0.34173122701393	0.00283913415469	0.08457603126663
3	BOVINEHD0300023917	83070603	0.77031315688459	0.00284235043254	0.06672585206025
3	BOVINEHD0300023918	83071890	0.77031315688459	0.00284235043254	0.06672585206025
20	BOVINEHD2000012122	42147837	0.94666850302020	0.00284761201455	0.28214898863539
13	BOVINEHD1300021005	72289108	0.91924620973888	0.00284881470096	0.55512584236561
10	BOVINEHD1000011961	38537343	0.03748025750966	0.00285651035101	0.42158370033752
10	BOVINEHD1000011962	38541953	0.03748025750966	0.00285651035101	0.42158370033752
21	ARS_BFGL_NGS_11443	12867102	0.05697006248042	0.00285651035101	0.29503624005881
12	BOVINEHD1200013731	49763979	0.07399474356836	0.00285651035101	0.71407749490322
12	BTB_01237150	49776977	0.07399474356836	0.00285651035101	0.71407749490322
20	BOVINEHD2000009938	34592776	0.08668011853577	0.00285651035101	0.68456354642546
23	BOVINEHD2300011247	39153980	0.10138327940542	0.00285651035101	0.01516774829311
6	BOVINEHD0600026837	94752845	0.10138327940542	0.00285651035101	0.56104727937755
3	BOVINEHD0300023053	79719238	0.10138327940542	0.00285651035101	0.80675524832491
3	HAPMAP26677_BTA_141535	79769501	0.10138327940542	0.00285651035101	0.80675524832491
6	BOVINEHD0600026836	94749179	0.10138327940542	0.00285651035101	0.95710551730612
11	BOVINEHD1100013373	46150406	0.10407650140407	0.00285651035101	0.65510253438653
9	BOVINEHD0900027819	95979499	0.11427238403173	0.00285651035101	0.60985526711699
20	BOVINEHD2000020238	69182136	0.11588418015673	0.00285651035101	0.35022803077918
8	BOVINEHD0800015648	51936201	0.12325884418961	0.00285651035101	0.17695860951993
8	BTB_00348514	51944287	0.12325884418961	0.00285651035101	0.17695860951993
8	BOVINEHD0800015651	51948082	0.12325884418961	0.00285651035101	0.17695860951993
10	BOVINEHD1000014754	48956010	0.19286517821307	0.00285651035101	0.74677698054420
5	BOVINEHD0500004095	13476153	0.21766089474260	0.00285651035101	0.06109511015524
5	BOVINEHD0500004097	13482310	0.21766089474260	0.00285651035101	0.06109511015524
13	BOVINEHD1300006478	21869187	0.21855728692371	0.00285651035101	0.07793947837649
13	BOVINEHD1300006479	21870044	0.21855728692371	0.00285651035101	0.07793947837649
3	BOVINEHD0300024304	84569155	0.21855728692371	0.00285651035101	0.29503624005881
3	BOVINEHD0300024306	84576408	0.21855728692371	0.00285651035101	0.29503624005881
3	BOVINEHD0300024307	84578325	0.21855728692371	0.00285651035101	0.29503624005881
3	BOVINEHD0300024308	84580655	0.21855728692371	0.00285651035101	0.29503624005881
3	BOVINEHD0300024309	84588353	0.21855728692371	0.00285651035101	0.29503624005881
3	BOVINEHD0300024310	84589575	0.21855728692371	0.00285651035101	0.29503624005881
3	BOVINEHD0300024311	84592154	0.21855728692371	0.00285651035101	0.29503624005881
3	BOVINEHD0300024315	84606647	0.21855728692371	0.00285651035101	0.29503624005881
3	BOVINEHD0300024318	84608715	0.21855728692371	0.00285651035101	0.29503624005881
4	BOVINEHD0400021012	75381801	0.24862578997377	0.00285651035101	0.94000429013992
3	BTB_00597108	79667436	0.28479623598953	0.00285651035101	0.80675524832491
5	BOVINEHD0500003633	12241434	0.28745708199946	0.00285651035101	0.06109511015524
5	BOVINEHD0500004099	13487181	0.28745708199946	0.00285651035101	0.06109511015524
5	BOVINEHD0500004102	13497070	0.28745708199946	0.00285651035101	0.06109511015524
5	BOVINEHD0500004104	13500042	0.28745708199946	0.00285651035101	0.06109511015524
15	BOVINEHD1500012964	45333019	0.30155983187652	0.00285651035101	0.25156222796199
29	BOVINEHD2900007889	26725640	0.38653565461842	0.00285651035101	0.80675524832491
29	BOVINEHD2900007890	26726971	0.38653565461842	0.00285651035101	0.80675524832491
8	BOVINEHD0800016178	53580692	0.42362157375843	0.00285651035101	0.17695860951993
8	BOVINEHD0800016179	53586171	0.42362157375843	0.00285651035101	0.17695860951993
8	BOVINEHD0800016180	53587645	0.42362157375843	0.00285651035101	0.17695860951993
8	BOVINEHD0800016186	53600686	0.42362157375843	0.00285651035101	0.17695860951993
8	BOVINEHD0800016188	53604119	0.42362157375843	0.00285651035101	0.17695860951993
8	BOVINEHD0800016199	53642203	0.42362157375843	0.00285651035101	0.17695860951993
5	BOVINEHD0500010130	35108929	0.42966944461959	0.00285651035101	0.07364150638244
5	BOVINEHD0500011004	38218918	0.44051798004206	0.00285651035101	0.94000429013992
5	BOVINEHD0500011005	38222010	0.44051798004206	0.00285651035101	0.94000429013992
5	BOVINEHD0500035902	38233127	0.44051798004206	0.00285651035101	0.94000429013992
18	BOVINEHD1800014647	49446419	0.44658081479788	0.00285651035101	0.79631394877193
18	BOVINEHD1800014651	49456433	0.44658081479788	0.00285651035101	0.79631394877193
1	BOVINEHD0100005709	19606085	0.44852504337253	0.00285651035101	0.00131056221694
1	BOVINEHD0100005710	19610605	0.44852504337253	0.00285651035101	0.00131056221694
1	BOVINEHD0100005722	19664427	0.44852504337253	0.00285651035101	0.00131056221694
29	BOVINEHD2900008000	26989345	0.44877962518961	0.00285651035101	0.80675524832491
14	BOVINEHD1400014725	49704895	0.47026074353674	0.00285651035101	0.66823181385117
16	ARS_BFGL_NGS_56645	26900054	0.47101718861589	0.00285651035101	0.68456354642546
7	BOVINEHD0700020409	67632762	0.48327060384977	0.00285651035101	0.06109511015524
7	BOVINEHD0700020414	67650949	0.49619796988552	0.00285651035101	0.06109511015524
7	BOVINEHD0700020416	67660783	0.49619796988552	0.00285651035101	0.06109511015524
7	BTB_01174051	67663732	0.49619796988552	0.00285651035101	0.06109511015524
9	BOVINEHD0900024574	86327605	0.50023229789414	0.00285651035101	0.86124038609223
15	BOVINEHD1500009646	34700169	0.57792255676268	0.00285651035101	0.67255192285368
8	BOVINEHD0800011470	38238682	0.64532120119949	0.00285651035101	0.10351535735086
3	BOVINEHD0300024137	83890436	0.64559882775303	0.00285651035101	0.43179816014098
14	BOVINEHD1400016507	57371544	0.64997867375215	0.00285651035101	0.49621714503672
14	BOVINEHD1400016511	57385834	0.64997867375215	0.00285651035101	0.49621714503672
14	BTB_00574150	57386610	0.64997867375215	0.00285651035101	0.49621714503672
14	BOVINEHD1400016513	57392664	0.64997867375215	0.00285651035101	0.49621714503672
14	BOVINEHD1400016529	57427504	0.64997867375215	0.00285651035101	0.49621714503672
14	BOVINEHD1400011956	39846675	0.65766475855011	0.00285651035101	0.51662714114462
14	BOVINEHD1400011958	39855091	0.65766475855011	0.00285651035101	0.51662714114462
14	BOVINEHD1400011961	39871243	0.65766475855011	0.00285651035101	0.51662714114462
14	BOVINEHD1400011962	39876130	0.65766475855011	0.00285651035101	0.51662714114462
14	BOVINEHD1400011960	39861013	0.65766475855011	0.00285651035101	0.88578319153769
18	BOVINEHD1800006718	21799240	0.67641472749524	0.00285651035101	0.09608791001165
18	BOVINEHD1800006719	21800591	0.67641472749524	0.00285651035101	0.09608791001165
3	BOVINEHD0300024314	84602495	0.70501415306490	0.00285651035101	0.08403585969622
3	BOVINEHD0300036273	84585167	0.70501415306490	0.00285651035101	0.29503624005881
5	BOVINEHD0500010127	35095659	0.73922701155422	0.00285651035101	0.11222410918237
5	BOVINEHD0500010129	35103738	0.73922701155422	0.00285651035101	0.11222410918237
5	BOVINEHD0500010133	35121316	0.73922701155422	0.00285651035101	0.11222410918237
12	BOVINEHD1200023574	78015839	0.75090717224282	0.00285651035101	0.94500030663395
9	BOVINEHD0900027823	95983087	0.76728035906330	0.00285651035101	0.48677823427831
9	BOVINEHD0900027835	96008716	0.76728035906330	0.00285651035101	0.48677823427831
3	BOVINEHD0300024319	84612793	0.79011173845702	0.00285651035101	0.29503624005881
3	BOVINEHD0300024321	84619386	0.79011173845702	0.00285651035101	0.29503624005881
18	BOVINEHD1800017535	60615052	0.84356803301201	0.00285651035101	0.09702828733776
14	BOVINEHD1400014720	49663980	0.85107116652464	0.00285651035101	0.89071429261693
14	BOVINEHD1400015525	53421853	0.85955481447579	0.00285651035101	0.66108842089017
8	BOVINEHD0800015694	52062720	0.86325238639375	0.00285651035101	0.17695860951993
14	BOVINEHD1400024481	39834304	0.87078614194132	0.00285651035101	0.91492777879474
7	BOVINEHD0700020407	67627902	0.90977239048046	0.00285651035101	0.06109511015524
26	BOVINEHD2600010789	39018211	0.95200676260624	0.00285651035101	0.60827243832636
26	BOVINEHD2600010790	39018928	0.95200676260624	0.00285651035101	0.60827243832636
26	BOVINEHD2600010791	39020035	0.95200676260624	0.00285651035101	0.60827243832636
26	BOVINEHD2600010792	39023132	0.95200676260624	0.00285651035101	0.60827243832636
26	BOVINEHD2600010793	39024046	0.95200676260624	0.00285651035101	0.60827243832636
26	BOVINEHD2600010794	39025006	0.95200676260624	0.00285651035101	0.60827243832636
26	BOVINEHD2600010795	39026509	0.95200676260624	0.00285651035101	0.60827243832636
26	BOVINEHD2600010796	39027725	0.95200676260624	0.00285651035101	0.60827243832636
26	HAPMAP42736_BTA_93531	39030371	0.95200676260624	0.00285651035101	0.60827243832636
26	BOVINEHD2600010798	39031080	0.95200676260624	0.00285651035101	0.60827243832636
26	BOVINEHD2600010799	39031758	0.95200676260624	0.00285651035101	0.60827243832636
26	BOVINEHD2600010800	39032510	0.95200676260624	0.00285651035101	0.60827243832636
26	BOVINEHD2600010802	39035456	0.95200676260624	0.00285651035101	0.60827243832636
26	BOVINEHD2600010805	39041106	0.95200676260624	0.00285651035101	0.60827243832636
26	BOVINEHD2600010807	39043962	0.95200676260624	0.00285651035101	0.60827243832636
7	BOVINEHD0700020413	67648406	0.97986766179140	0.00285651035101	0.06109511015524
1	BOVINEHD0100005642	19402363	0.99012075915149	0.00285651035101	0.04488361961821
1	BOVINEHD0100005657	19466098	0.99012075915149	0.00285651035101	0.04488361961821
1	BOVINEHD0100005663	19476305	0.99012075915149	0.00285651035101	0.04488361961821
1	BOVINEHD0100005672	19484677	0.99012075915149	0.00285651035101	0.04488361961821
1	BOVINEHD0100005705	19585283	0.99012075915149	0.00285651035101	0.04488361961821
27	BOVINEHD2700005495	20057703	0.03280306759349	0.00287119638201	0.44403758965279
24	BOVINEHD2400002094	7230863	0.16489139578597	0.00287665660450	0.89969508030717
3	BOVINEHD0300017442	57798389	0.41069522292195	0.00287748876163	0.53154650387900
3	BOVINEHD0300017455	57829172	0.41069522292195	0.00287748876163	0.53154650387900
9	BOVINEHD0900006087	22310470	0.26628098260503	0.00287822042653	0.51748834912592
3	BOVINEHD0300016358	53992093	0.71939004303725	0.00287950447410	0.04586341227843
3	BOVINEHD0300036286	86870221	0.45045348260625	0.00288271190550	0.07111385454216
22	BOVINEHD2200004080	13982676	0.05218512752658	0.00288504493049	0.57458544403015
13	BOVINEHD1300022391	76654306	0.77958101730876	0.00288522663609	0.70662913912577
16	BOVINEHD1600013344	47518630	0.85886749968405	0.00288716648797	0.95277308148585
16	BOVINEHD1600022509	75826926	0.10234319784783	0.00288885177355	0.48898950836598
3	BOVINEHD0300023063	79799312	0.84857013842275	0.00289730150431	0.47453598558592
17	BOVINEHD4100013162	52475552	0.50855011770541	0.00290128565401	0.11931011274582
17	BOVINEHD1700015502	52368008	0.50855011770541	0.00290128565401	0.54974291797532
19	BOVINEHD1900010792	36565194	0.75723459531784	0.00290697944216	0.03160836606830
19	BOVINEHD1900010793	36567774	0.75723459531784	0.00290697944216	0.03160836606830
19	BOVINEHD1900010797	36574253	0.75723459531784	0.00290697944216	0.03160836606830
19	BOVINEHD1900010798	36576097	0.75723459531784	0.00290697944216	0.03160836606830
19	BOVINEHD1900010802	36583290	0.75723459531784	0.00290697944216	0.03160836606830
19	BOVINEHD1900010803	36583894	0.75723459531784	0.00290697944216	0.03160836606830
19	BOVINEHD1900010804	36585770	0.75723459531784	0.00290697944216	0.03160836606830
19	BOVINEHD1900010805	36586715	0.75723459531784	0.00290697944216	0.03160836606830
3	BOVINEHD0300016321	53908186	0.19299689930358	0.00291056313491	0.02898357044270
3	HAPMAP46132_BTA_29718	53912691	0.19299689930358	0.00291056313491	0.02898357044270
3	BOVINEHD0300016322	53916163	0.19299689930358	0.00291056313491	0.02898357044270
3	BOVINEHD0300016323	53924708	0.19299689930358	0.00291056313491	0.02898357044270
23	BOVINEHD2300006125	23488351	0.05918819633348	0.00291209958236	0.90937272577954
23	BOVINEHD2300006126	23489626	0.05918819633348	0.00291209958236	0.90937272577954
19	BOVINEHD1900016439	57336499	0.92278142968798	0.00291327568686	0.52052142354663
14	BOVINEHD1400000932	3290252	0.00205101836762	0.00291342104170	0.47246714246476
1	BOVINEHD0100003932	13316253	0.77137091577223	0.00291523604286	0.94227385201790
1	BOVINEHD0100003938	13327902	0.77137091577223	0.00291523604286	0.94227385201790
1	BOVINEHD0100003939	13329477	0.77137091577223	0.00291523604286	0.94227385201790
1	BOVINEHD0100003941	13331772	0.77137091577223	0.00291523604286	0.94227385201790
1	BOVINEHD0100003942	13337268	0.77137091577223	0.00291523604286	0.94227385201790
1	BOVINEHD0100003944	13338690	0.77137091577223	0.00291523604286	0.94227385201790
22	BOVINEHD2200014805	51486923	0.09029599089530	0.00292237907044	0.68510157107743
22	BOVINEHD2200014786	51406886	0.20969615291658	0.00292237907044	0.76486547869558
22	BOVINEHD2200014787	51408692	0.20969615291658	0.00292237907044	0.76486547869558
16	BOVINEHD1600013902	48796885	0.30155983187652	0.00293724951291	0.23807193147310
3	BOVINEHD0300022699	78418048	0.76744667852638	0.00295548359625	0.69008855096264
3	BOVINEHD0300022700	78424163	0.76744667852638	0.00295548359625	0.69008855096264
11	BOVINEHD1100013755	47155131	0.41186131508957	0.00296265530663	0.85992225005871
15	BOVINEHD1500014196	48503215	0.19859987014392	0.00296298849271	0.39578078609638
13	BOVINEHD1300004176	14631512	0.83355446097594	0.00297315741199	0.00649910915321
3	BOVINEHD0300025586	88691414	0.48484769719096	0.00297770365425	0.32114660540406
1	BOVINEHD0100041913	144821838	0.13187946708919	0.00297784518521	0.43179816014098
1	BOVINEHD0100041922	144843856	0.13187946708919	0.00297784518521	0.43179816014098
1	ARS_BFGL_NGS_112668	144845559	0.13187946708919	0.00297784518521	0.43179816014098
1	BOVINEHD0100041923	144849578	0.13187946708919	0.00297784518521	0.43179816014098
1	BOVINEHD0100041928	144860496	0.13187946708919	0.00297784518521	0.43179816014098
13	BOVINEHD1300023764	81246315	0.67221574351854	0.00297784518521	0.11222410918237
1	ARS_BFGL_NGS_100206	133394080	0.55950561103811	0.00298684521165	0.34397971582609
1	BOVINEHD0100038239	133401593	0.55950561103811	0.00298684521165	0.34397971582609
11	BOVINEHD1100031018	105551515	0.67262971304553	0.00298684521165	0.08620440524871
11	ARS_BFGL_NGS_88216	105565466	0.67262971304553	0.00298684521165	0.08620440524871
13	BOVINEHD1300011083	38120337	0.84797659182813	0.00299284629339	0.62191839895190
4	BOVINEHD0400029648	104429451	0.63709153916502	0.00299375776171	0.19542244230572
4	ARS_BFGL_NGS_35219	106069205	0.88255662708009	0.00299375776171	0.34174926365375
16	BOVINEHD1600020890	71623382	0.56146649158074	0.00299432024067	0.26060281241964
16	BOVINEHD1600020889	71619975	0.81402689729638	0.00299432024067	0.26060281241964
16	BOVINEHD1600024653	71634061	0.81402689729638	0.00299432024067	0.26060281241964
16	BOVINEHD1600020901	71688428	0.81402689729638	0.00299432024067	0.26060281241964
16	BOVINEHD1600020903	71702889	0.81402689729638	0.00299432024067	0.26060281241964
16	BOVINEHD1600020885	71602750	0.81402689729638	0.00299432024067	0.57571357818546
16	BOVINEHD1600020898	71670989	0.88534770034686	0.00299432024067	0.26060281241964
3	BOVINEHD0300025152	87272013	0.11273579469670	0.00300382385476	0.13841686021025
9	ARS_BFGL_NGS_53845	32033966	0.40604116309650	0.00301796332835	0.16680488187282
9	BOVINEHD0900008918	32142598	0.40604116309650	0.00301796332835	0.16680488187282
9	BOVINEHD0900008920	32149227	0.40604116309650	0.00301796332835	0.16680488187282
9	BOVINEHD0900008921	32151943	0.40604116309650	0.00301796332835	0.16680488187282
9	BOVINEHD0900008922	32155220	0.40604116309650	0.00301796332835	0.16680488187282
9	BOVINEHD0900008925	32166888	0.40604116309650	0.00301796332835	0.16680488187282
9	BOVINEHD0900008926	32170920	0.40604116309650	0.00301796332835	0.16680488187282
9	BOVINEHD0900008927	32176081	0.40604116309650	0.00301796332835	0.16680488187282
18	BOVINEHD1800009798	32282432	0.81469138665066	0.00302494796994	0.42540206799343
18	BOVINEHD1800009800	32285339	0.81469138665066	0.00302494796994	0.42540206799343
14	BOVINEHD1400009037	29630822	0.09553140049466	0.00302588867920	0.52987283485056
28	BOVINEHD2800013426	45710989	0.92674083604749	0.00303261469526	0.14535269079276
3	BOVINEHD0300020537	69428310	0.61992435026625	0.00303561295006	0.19935077146379
24	BOVINEHD2400018101	61710113	0.42232437244145	0.00303632736201	0.88871667016999
18	BOVINEHD1800016912	57738314	0.18240583634953	0.00303734447083	0.76679611824764
10	HAPMAP47352_BTA_62263	26399008	0.04467187145689	0.00303900345435	0.03871777927762
1	BOVINEHD0100021988	75781503	0.50519190754283	0.00303900345435	0.99420619519652
14	BOVINEHD1400007262	23349424	0.15465391622134	0.00304113601540	0.04537701874466
14	BOVINEHD1400007265	23359943	0.15465391622134	0.00304113601540	0.04537701874466
14	BOVINEHD1400007266	23373700	0.15465391622134	0.00304113601540	0.04537701874466
14	BOVINEHD1400007272	23392752	0.15465391622134	0.00304113601540	0.04537701874466
14	BOVINEHD1400007273	23398807	0.15465391622134	0.00304113601540	0.04537701874466
14	BOVINEHD1400007274	23402733	0.15465391622134	0.00304113601540	0.04537701874466
29	BOVINEHD2900009716	31996174	0.19546770789474	0.00304368841873	0.75978499311983
6	BOVINEHD0600010657	37107774	0.90972598615469	0.00304785300989	0.16978202018710
11	BOVINEHD1100018390	65049323	0.44124069338210	0.00305699731308	0.51462103914344
21	BOVINEHD2100001198	5904498	0.22166157804319	0.00306570892877	0.28155684001244
3	BOVINEHD0300002226	7026406	0.89706739648827	0.00307056022678	0.46663916988937
3	BOVINEHD0300017640	58494008	0.77382561463025	0.00307086594441	0.65015598572405
3	BOVINEHD0300017642	58495700	0.77382561463025	0.00307086594441	0.65015598572405
3	BOVINEHD0300017645	58500546	0.77382561463025	0.00307086594441	0.65015598572405
3	BOVINEHD0300017646	58502151	0.77382561463025	0.00307086594441	0.65015598572405
3	ARS_BFGL_NGS_109806	58506666	0.77382561463025	0.00307086594441	0.65015598572405
3	BOVINEHD0300017650	58510201	0.77382561463025	0.00307086594441	0.65015598572405
3	BOVINEHD0300017655	58520633	0.95313061294333	0.00307086594441	0.65015598572405
3	BOVINEHD0300017657	58522507	0.95313061294333	0.00307086594441	0.65015598572405
3	BOVINEHD0300017666	58537740	0.95313061294333	0.00307086594441	0.65015598572405
3	BOVINEHD0300017667	58538672	0.95313061294333	0.00307086594441	0.65015598572405
3	BOVINEHD0300024613	85671749	0.99334791008477	0.00307594874335	0.07326167908746
17	BOVINEHD1700001568	5722332	0.19670654748632	0.00308088311702	0.17231508118755
17	BOVINEHD1700001586	5759988	0.64517683347951	0.00308088311702	0.11896988038727
17	BOVINEHD1700001587	5760724	0.64517683347951	0.00308088311702	0.11896988038727
3	BOVINEHD0300017685	58605534	0.65178540221934	0.00308719391727	0.69618787183516
3	BOVINEHD0300017686	58616007	0.65178540221934	0.00308719391727	0.69618787183516
3	BOVINEHD0300016729	55210173	0.50407401682286	0.00308774984208	0.10718125374776
3	BOVINEHD0300016730	55213917	0.76918643407830	0.00308774984208	0.10718125374776
13	BOVINEHD1300011693	40155684	0.97843289639758	0.00309070761190	0.39807617140886
16	BOVINEHD1600022642	76087940	0.05820878236439	0.00309350900443	0.52429839903864
16	BOVINEHD1600022588	76020314	0.18387410906921	0.00309350900443	0.29627073358378
16	BOVINEHD1600022573	75998035	0.18387410906921	0.00309350900443	0.32782254120769
8	BOVINEHD0800026852	88818470	0.16573060217393	0.00310114923604	0.19029668436841
9	BOVINEHD0900009922	35698324	0.59095221850897	0.00310879863483	0.08270904444541
9	BOVINEHD0900009925	35700169	0.59095221850897	0.00310879863483	0.08270904444541
16	BOVINEHD1600022540	75922224	0.10037331915685	0.00311132902692	0.30427777836234
27	BOVINEHD2700002680	9613192	0.16514372408451	0.00311412521752	0.65439332057073
27	BOVINEHD2700002682	9621987	0.16514372408451	0.00311412521752	0.65439332057073
14	BOVINEHD1400004046	12901974	0.86728115871347	0.00311490234717	0.06108512995910
14	BOVINEHD1400004048	12909765	0.86728115871347	0.00311490234717	0.06108512995910
14	BOVINEHD1400013367	45110464	0.41602839510926	0.00312400921222	0.30055132336554
26	BOVINEHD2600002630	10381035	0.37367481088505	0.00312595533864	0.01817869164702
6	BOVINEHD0600009618	33048326	0.71901220459327	0.00312971025350	0.37180554674968
6	BOVINEHD0600009616	33036481	0.87697212106722	0.00312971025350	0.96323699163303
6	BOVINEHD0600009634	33132472	0.90983780786988	0.00312971025350	0.72092850661161
6	BOVINEHD0600009629	33101704	0.96661022201369	0.00312971025350	0.72092850661161
17	BOVINEHD1700002875	10066020	0.26496225448517	0.00313422003499	0.38972836519291
17	BOVINEHD1700002877	10069111	0.26496225448517	0.00313422003499	0.38972836519291
17	BOVINEHD1700002878	10069569	0.26496225448517	0.00313422003499	0.38972836519291
14	BOVINEHD1400018904	65518696	0.49227914675716	0.00313963861150	0.48598242611959
1	BOVINEHD0100046143	155931347	0.80863632305973	0.00314263394691	0.62790497268544
12	BOVINEHD1200018680	67892442	0.38627151440182	0.00314998534351	0.42460436876064
3	BOVINEHD0300020347	68639861	0.86047718719613	0.00315179758140	0.08783122769690
3	BOVINEHD0300018426	61205979	0.93025116266411	0.00315836215835	0.08619168029385
14	BOVINEHD1400009635	31548426	0.01816834409942	0.00316935270455	0.04054269390933
21	BOVINEHD2100021227	23839009	0.01783328849039	0.00317460585730	0.41444989814348
21	BOVINEHD2100007095	23846339	0.02879183882976	0.00317460585730	0.41444989814348
17	BOVINEHD1700014824	50470786	0.07935521004914	0.00318062917386	0.67811559317841
13	BOVINEHD1300011038	37938228	0.63228960789973	0.00318375940514	0.68722181350822
13	BOVINEHD1300011055	38002624	0.63228960789973	0.00318375940514	0.68722181350822
13	BOVINEHD1300009332	31580369	0.32663935183834	0.00318439113594	0.40334923830874
26	BOVINEHD2600003294	12590964	0.37751526061057	0.00318667380518	0.55059821359645
21	BOVINEHD2100019104	63414638	0.06244548902825	0.00319011219053	0.37880631411405
10	BOVINEHD1000001553	5252484	0.17097711151923	0.00319062171971	0.41132772514884
18	BOVINEHD1800015297	51768493	0.50899779856944	0.00321090753914	0.43615889420900
14	BOVINEHD1400015436	52965513	0.87890593618584	0.00322177651606	0.31994263430253
21	BOVINEHD2100018037	60275307	0.92925549846634	0.00322597445884	0.55028209553490
13	BOVINEHD1300011079	38106093	0.18353835934120	0.00322688742525	0.54001613326541
13	BOVINEHD1300011080	38109950	0.18353835934120	0.00322688742525	0.54001613326541
5	BOVINEHD0500005203	17667043	0.48611403758310	0.00322707823727	0.62407384962301
24	BOVINEHD2400002205	7551886	0.79186936791965	0.00322971935155	0.10925601696545
24	BOVINEHD2400002218	7597141	0.79186936791965	0.00322971935155	0.10925601696545
24	BOVINEHD2400002220	7604082	0.79186936791965	0.00322971935155	0.10925601696545
24	BOVINEHD2400002221	7606964	0.79186936791965	0.00322971935155	0.10925601696545
24	BOVINEHD2400002222	7610036	0.79186936791965	0.00322971935155	0.10925601696545
13	BOVINEHD1300009489	32258616	0.84700566823864	0.00323733866097	0.29992729616757
7	BOVINEHD0700000529	2051207	0.32235740953362	0.00324173222867	0.24225844071504
11	BOVINEHD1100017928	63352160	0.74181890487377	0.00324645199054	0.78296119506864
7	BOVINEHD0700007536	25917795	0.65330412153535	0.00324958367107	0.57979763830860
7	BOVINEHD0700007529	25900996	0.71036399864902	0.00324958367107	0.50734868459878
28	BOVINEHD2800012767	43991733	0.53738339662021	0.00325305353987	0.38388406664226
28	BOVINEHD2800012773	44017119	0.53738339662021	0.00325305353987	0.38388406664226
28	BOVINEHD2800012794	44046481	0.53738339662021	0.00325305353987	0.38388406664226
14	BOVINEHD1400005520	17730870	0.51592194725213	0.00325443305480	0.07394484200539
4	BOVINEHD0400033612	115115974	0.82475743396328	0.00325817434666	0.35291059524961
9	BOVINEHD0900008845	31990705	0.75917727123863	0.00325824339784	0.42087444311335
3	BOVINEHD0300016004	52853140	0.71054161873820	0.00325882565916	0.01041158177697
3	BOVINEHD0300016005	52857575	0.71054161873820	0.00325882565916	0.01041158177697
12	BOVINEHD1200028167	69354279	0.58207977993376	0.00326135776752	0.16389087026345
4	BOVINEHD0400019628	70591090	0.67052449930140	0.00326137899263	0.07949446568907
4	BOVINEHD0400019630	70603443	0.67052449930140	0.00326137899263	0.07949446568907
4	BOVINEHD0400002887	9521000	0.58922311465873	0.00326451065944	0.22040831825171
4	BOVINEHD0400002891	9539314	0.58922311465873	0.00326451065944	0.22040831825171
14	BOVINEHD1400024067	17847510	0.32000244670963	0.00326629651992	0.03829097685537
14	HAPMAP32629_BTA_156370	18333851	0.07922309329133	0.00327746195556	0.81501816804964
16	BOVINEHD1600023465	78467548	0.19186536294830	0.00327746195556	0.60417823546892
9	BOVINEHD0900010198	36328515	0.88339011696669	0.00327816480931	0.04934707928019
9	BOVINEHD0900010204	36334446	0.88339011696669	0.00327816480931	0.04934707928019
19	BOVINEHD1900017539	60532488	0.17792560380369	0.00327870931066	0.12390215486710
16	BOVINEHD1600023697	79130219	0.58322593190645	0.00328002531886	0.84634304885092
21	BOVINEHD2100018919	62684114	0.14072277117505	0.00328405522068	0.82550996191433
21	BOVINEHD2100018928	62711524	0.14072277117505	0.00328405522068	0.82550996191433
21	BOVINEHD2100018932	62719824	0.14072277117505	0.00328405522068	0.82550996191433
8	BOVINEHD0800025794	85570020	0.09268093758552	0.00328429159481	0.36704839878507
17	BOVINEHD1700014828	50474877	0.02434675418260	0.00328430466616	0.35957157590863
17	BOVINEHD1700014829	50475644	0.02434675418260	0.00328430466616	0.35957157590863
17	BOVINEHD1700014843	50494468	0.02434675418260	0.00328430466616	0.35957157590863
10	BOVINEHD1000005177	15563578	0.66346355752987	0.00328616637179	0.95321456949806
7	BOVINEHD0700030857	103118174	0.62690210075000	0.00329261437217	0.38941702565935
7	BOVINEHD0700030847	103090402	0.64639845909638	0.00329261437217	0.37538122144961
19	BOVINEHD1900012155	41959018	0.42683303002803	0.00330315696760	0.84220637506486
24	BOVINEHD2400017054	58601846	0.97261110287452	0.00330967940831	0.71107197569403
1	BOVINEHD0100006779	23505884	0.07603543055556	0.00331183372389	0.42032756998725
1	BOVINEHD0100006780	23508822	0.07603543055556	0.00331183372389	0.42032756998725
13	BOVINEHD1300011000	37751492	0.71630660418798	0.00332231607010	0.92278508817168
13	BOVINEHD1300011005	37769960	0.71630660418798	0.00332231607010	0.92278508817168
13	BOVINEHD1300011023	37891171	0.47482651179306	0.00332359733728	0.68722181350822
13	BOVINEHD1300011024	37894737	0.47482651179306	0.00332359733728	0.68722181350822
13	BOVINEHD1300011028	37904966	0.47482651179306	0.00332359733728	0.68722181350822
13	BOVINEHD1300011029	37906296	0.47482651179306	0.00332359733728	0.68722181350822
13	BOVINEHD1300011030	37907291	0.47482651179306	0.00332359733728	0.68722181350822
13	ARS_BFGL_NGS_111603	37913012	0.47482651179306	0.00332359733728	0.68722181350822
1	BOVINEHD0100045679	154576034	0.14827909428698	0.00333197288256	0.78057533720300
14	BOVINEHD1400010328	33744274	0.94298163130580	0.00333263046617	0.07181245167138
14	BOVINEHD1400010332	33759496	0.94298163130580	0.00333263046617	0.07181245167138
9	BOVINEHD0900017139	61451242	0.65505913586882	0.00334041238173	0.54146837659275
9	BOVINEHD0900017140	61451931	0.65505913586882	0.00334041238173	0.54146837659275
9	BOVINEHD0900017141	61452814	0.65505913586882	0.00334041238173	0.54146837659275
9	BOVINEHD0900017143	61456148	0.65505913586882	0.00334041238173	0.54146837659275
9	BOVINEHD0900017144	61458739	0.65505913586882	0.00334041238173	0.54146837659275
14	BOVINEHD1400001690	5312018	0.30291211170255	0.00334348656573	0.19691206179092
2	BOVINEHD0200024580	85837967	0.12221031944592	0.00334465325230	0.98357651929595
22	BOVINEHD2200009091	31737796	0.37852854973204	0.00334555100678	0.67617473560077
22	BOVINEHD2200009098	31780781	0.37852854973204	0.00334555100678	0.67617473560077
22	BOVINEHD2200009099	31787776	0.37852854973204	0.00334555100678	0.67617473560077
2	BOVINEHD0200004568	15968020	0.64737007601643	0.00334872821072	0.00108468178927
16	BOVINEHD1600009729	33302535	0.93644360074506	0.00335350099102	0.45256131471230
14	BOVINEHD1400012810	43115419	0.40255767993491	0.00337090680367	0.52987283485056
13	BOVINEHD1300012806	43550778	0.30745061584319	0.00338520894026	0.02590944629211
10	BOVINEHD1000010683	33627560	0.55813157909585	0.00339589464727	0.00963712690897
1	BOVINEHD0100041908	144808867	0.13187946708919	0.00339847447573	0.99791762783334
3	BOVINEHD0300009336	29382616	0.16552138886249	0.00339847447573	0.42158370033752
6	BOVINEHD4100004959	51181716	0.26916240232362	0.00339847447573	0.17695860951993
6	BOVINEHD0600014504	51182813	0.26916240232362	0.00339847447573	0.17695860951993
6	BOVINEHD0600014505	51188886	0.26916240232362	0.00339847447573	0.17695860951993
6	BOVINEHD0600014507	51195893	0.26916240232362	0.00339847447573	0.17695860951993
6	HAPMAP23534_BTC_040517	51200048	0.26916240232362	0.00339847447573	0.17695860951993
6	BOVINEHD0600014510	51210298	0.26916240232362	0.00339847447573	0.17695860951993
3	BOVINEHD0300023719	82299570	0.42362157375843	0.00339847447573	0.86821006738614
25	BOVINEHD2500011388	39918879	0.64997867375215	0.00339847447573	0.64377797972338
17	BOVINEHD1700011646	40961807	0.83256300309548	0.00339847447573	0.34397971582609
16	BOVINEHD1600019312	66755449	0.86656876937794	0.00339847447573	0.48334126537998
17	BOVINEHD1700008846	31209587	0.94136433867451	0.00339847447573	0.02617479030970
17	BOVINEHD1700008862	31302515	0.94136433867451	0.00339847447573	0.02617479030970
17	BOVINEHD1700008390	29164037	0.96898568045813	0.00339847447573	0.65465660418397
3	BOVINEHD0300009638	30441014	0.52855782767188	0.00339902412372	0.13271154982001
3	BOVINEHD0300009639	30445274	0.52855782767188	0.00339902412372	0.13271154982001
3	BOVINEHD0300009640	30450129	0.52855782767188	0.00339902412372	0.13271154982001
3	BOVINEHD0300009641	30463403	0.52855782767188	0.00339902412372	0.13271154982001
3	BOVINEHD0300009642	30466358	0.52855782767188	0.00339902412372	0.13271154982001
3	BOVINEHD0300009643	30471905	0.52855782767188	0.00339902412372	0.13271154982001
17	BOVINEHD1700002566	9009099	0.17488947077034	0.00340069076900	0.60553742809278
15	BOVINEHD1500010712	38435450	0.47332886739712	0.00341120199410	0.43856436623738
13	BOVINEHD1300008373	28521827	0.25278079054514	0.00341955538301	0.21998607796986
28	BOVINEHD2800000408	2161600	0.31058260253906	0.00342571405181	0.53167657860080
28	BOVINEHD2800000371	2086017	0.66969661240111	0.00342571405181	0.53167657860080
28	BOVINEHD2800013509	2130522	0.66969661240111	0.00342571405181	0.53167657860080
28	BOVINEHD2800000372	2087012	0.67776000797495	0.00342571405181	0.53167657860080
7	BOVINEHD0700033913	81902122	0.59184697723684	0.00342660098997	0.17804183232801
23	BOVINEHD1500000131	21579840	0.34852009200259	0.00343440900706	0.51776165012890
23	BOVINEHD1500000120	21610364	0.34852009200259	0.00343440900706	0.51776165012890
23	BOVINEHD1500000114	21618696	0.34852009200259	0.00343440900706	0.51776165012890
23	BOVINEHD1500000110	21626448	0.34852009200259	0.00343440900706	0.51776165012890
12	BOVINEHD1200019069	68931659	0.02663373209036	0.00344020246628	0.73197954778777
3	ARS_BFGL_NGS_16203	99840480	0.05126534690332	0.00344020246628	0.25156222796199
3	BOVINEHD0300028840	99953595	0.21546626615534	0.00344020246628	0.80675524832491
3	BTB_01852630	99961162	0.21546626615534	0.00344020246628	0.80675524832491
3	BOVINEHD4100002244	80629770	0.30155983187652	0.00344020246628	0.31216580127963
26	BOVINEHD2600013424	46632087	0.46066720808613	0.00344020246628	0.99373886890688
26	BOVINEHD2600013435	46643623	0.46066720808613	0.00344020246628	0.99373886890688
3	BOVINEHD0300024212	84194910	0.47833894329917	0.00344020246628	0.38066987185194
23	BOVINEHD2300009234	32215974	0.61161716347600	0.00344020246628	0.09515321817396
23	BOVINEHD2300009235	32219306	0.61161716347600	0.00344020246628	0.09515321817396
24	BOVINEHD2400016303	56483456	0.67470453370970	0.00344020246628	0.42158370033752
5	BOVINEHD0500004215	14109177	0.70568572991512	0.00344020246628	0.17794851868477
3	BOVINEHD0300030707	106282352	0.72270871258289	0.00344020246628	0.94000429013992
3	BOVINEHD1400022700	106289882	0.72270871258289	0.00344020246628	0.94000429013992
3	BOVINEHD1400022699	106291954	0.72270871258289	0.00344020246628	0.94000429013992
3	BOVINEHD0300030710	106306105	0.72270871258289	0.00344020246628	0.94000429013992
1	BOVINEHD0100006501	22446665	0.86099927978420	0.00344020246628	0.28003845365279
28	BOVINEHD2800005721	21282197	0.97527262264554	0.00344020246628	0.12891434183687
19	BOVINEHD1900017541	60539534	0.39224160767727	0.00344032934881	0.17241434710045
13	BOVINEHD1300011075	38090347	0.96081898944208	0.00344118368973	0.44660690904618
17	BOVINEHD1700014446	49644093	0.90237599901656	0.00344271228658	0.74705090251000
25	BOVINEHD2500010109	36008795	0.59233439042882	0.00344327503433	0.53495459927614
25	BOVINEHD2500010111	36016616	0.59233439042882	0.00344327503433	0.67255192285368
25	BOVINEHD2500010112	36019343	0.59233439042882	0.00344327503433	0.67255192285368
4	BOVINEHD0400016058	58702719	0.36079110667832	0.00345333629889	0.37640871962755
19	BOVINEHD1900004355	15629906	0.64354721228640	0.00346235598194	0.94190203094009
19	BOVINEHD1900004341	15611838	0.89612796061207	0.00346235598194	0.89886183495683
9	BOVINEHD0900014494	51929429	0.41726428427332	0.00346411269154	0.21617728066086
7	BOVINEHD0700012616	42183907	0.56974929129665	0.00347632083280	0.51831061207088
7	BOVINEHD0700012617	42186817	0.56974929129665	0.00347632083280	0.51831061207088
4	BOVINEHD0400012128	44079345	0.83624548499065	0.00347895213739	0.79549536165215
19	BOVINEHD1900012045	41672437	0.15136288709463	0.00348251116416	0.19009575954684
3	BOVINEHD0300017659	58524754	0.96144859210370	0.00348601524121	0.17191157445715
3	BOVINEHD0300010690	34174043	0.05462560429071	0.00351461370608	0.13302154939599
14	BOVINEHD1400023276	80001118	0.69582316360426	0.00351461370608	0.03192637158816
6	BOVINEHD0600010362	35782989	0.47241258204517	0.00352007414224	0.89071429261693
6	BOVINEHD0600009671	33260685	0.75486930884064	0.00352007414224	0.19542244230572
6	BOVINEHD0600010360	35760417	0.99491248088934	0.00352007414224	0.89071429261693
6	BOVINEHD0600010361	35773215	0.99491248088934	0.00352007414224	0.89071429261693
14	BOVINEHD1400009708	31740584	0.83042509684647	0.00352929924206	0.05816310524810
14	BOVINEHD1400009714	31757331	0.83042509684647	0.00352929924206	0.05816310524810
8	BOVINEHD0800024929	82405640	0.02365810673758	0.00353194110522	0.98025777711999
8	BOVINEHD0800024930	82407143	0.02365810673758	0.00353194110522	0.98025777711999
8	BOVINEHD0800024931	82408947	0.02365810673758	0.00353194110522	0.98025777711999
26	BOVINEHD2600001980	8039719	0.67298087711137	0.00353691699216	0.89839534526590
28	BOVINEHD2800003666	12638361	0.92818692478197	0.00354903468895	0.55365635540667
16	BOVINEHD1600015988	56054986	0.53942037833017	0.00356155161856	0.71314168553833
16	BOVINEHD1600015990	56058989	0.53942037833017	0.00356155161856	0.71314168553833
14	BOVINEHD1400010447	34191518	0.38397929211275	0.00356746448063	0.50913874274792
14	BOVINEHD1400002348	7482214	0.92079122407804	0.00356838038973	0.18221628579168
14	BOVINEHD1400002351	7493028	0.92079122407804	0.00356838038973	0.18221628579168
14	BOVINEHD1400013969	46908545	0.72865462788145	0.00357017019397	0.11413791025065
3	BOVINEHD0300013524	44107130	0.70688271277448	0.00357158218274	0.87027040482875
3	BOVINEHD0300020331	68577026	0.62752745671795	0.00358428096518	0.06180473346815
3	BOVINEHD0300020346	68635673	0.87380222612152	0.00358428096518	0.08783122769690
3	BOVINEHD0300023716	82282942	0.51137692658026	0.00358478560090	0.10525534427635
3	BOVINEHD0300023851	82779514	0.69978194683713	0.00358478560090	0.14664234548017
3	BOVINEHD0300023338	80936308	0.86032828488585	0.00359449044474	0.61175694124576
8	BOVINEHD3300000555	111854649	0.07257554636585	0.00359488108078	0.61763024138816
8	BOVINEHD3300000550	111860815	0.07257554636585	0.00359488108078	0.61763024138816
8	BOVINEHD3300000547	111869144	0.07257554636585	0.00359488108078	0.61763024138816
14	BOVINEHD1400005438	17359660	0.16402676328145	0.00359695426789	0.09606219432383
3	BOVINEHD0300013322	43585166	0.51268974681359	0.00359835424516	0.33330593724875
1	BOVINEHD0100041563	142729356	0.02388730067778	0.00360745010622	0.82519315198114
14	BOVINEHD1400011837	39328487	0.00692608120421	0.00360816636583	0.03311202667225
14	BOVINEHD1400011819	39256679	0.01257105108340	0.00360816636583	0.06149575376248
14	BOVINEHD1400011820	39263492	0.01257105108340	0.00360816636583	0.06149575376248
14	BOVINEHD1400011768	39024155	0.66568684646277	0.00360980699436	0.07945760189953
29	BOVINEHD2900001246	4363086	0.13893339349317	0.00361681850231	0.40938500429737
29	BOVINEHD2900001248	4367090	0.13893339349317	0.00361681850231	0.40938500429737
1	BOVINEHD0100033338	117122876	0.75203650866383	0.00361738746126	0.63084496888976
4	BOVINEHD0400021252	76200031	0.71444733573855	0.00362090784117	0.86662977067573
4	ARS_BFGL_NGS_31715	76202215	0.71444733573855	0.00362090784117	0.86662977067573
19	BOVINEHD1900017538	60522830	0.04284865682374	0.00363269886588	0.12390215486710
19	BOVINEHD1900017540	60534189	0.17792560380369	0.00363269886588	0.12390215486710
1	BOVINEHD0200002311	157840107	0.55407292645882	0.00364757805297	0.40443104228696
1	BOVINEHD0200002314	157848015	0.55407292645882	0.00364757805297	0.40443104228696
8	BOVINEHD0800016525	54556728	0.86116407168402	0.00364783152345	0.30327954280172
10	BOVINEHD1000001985	6411281	0.19926008978910	0.00365255588313	0.78089951128453
10	BOVINEHD1000002006	6454997	0.19926008978910	0.00365255588313	0.78089951128453
3	BOVINEHD0300024051	83645330	0.58487566483594	0.00366201215513	0.69790020410594
13	BOVINEHD1300004658	16298220	0.82953292700558	0.00366368444725	0.02335822085846
16	BOVINEHD1600022435	75656899	0.05820878236439	0.00366646724711	0.87965152049109
16	BOVINEHD1600022461	75683102	0.14044655584272	0.00366646724711	0.52429839903864
1	BOVINEHD0100003027	10267499	0.78294421938902	0.00368058923812	0.68450003615496
1	BOVINEHD0100003031	10273354	0.78294421938902	0.00368058923812	0.68450003615496
3	BOVINEHD0300020945	70982965	0.78300751681797	0.00370682786462	0.19302788441576
3	BOVINEHD0300020946	70983742	0.78300751681797	0.00370682786462	0.19302788441576
7	BOVINEHD0700012660	42400368	0.60066462971400	0.00371209751075	0.56124016519489
3	BOVINEHD0300030952	107165710	0.86728628919870	0.00371251786905	0.37562938589713
3	BOVINEHD0300030957	107185198	0.86728628919870	0.00371251786905	0.37562938589713
3	BOVINEHD0300023820	82692510	0.69978194683713	0.00371700247866	0.10620042894504
28	ARS_BFGL_NGS_103888	45127134	0.47405338197221	0.00371932323148	0.75933590085515
10	BOVINEHD1000003600	10774713	0.09955068131350	0.00372135755052	0.09166260804410
7	BOVINEHD0700000309	1349618	0.56732453053469	0.00372304237889	0.18761320213818
11	BOVINEHD1100001923	5300306	0.08391520000630	0.00372629376679	0.74740116505269
16	BOVINEHD1600000688	2628400	0.84304752930697	0.00372973750245	0.15378107885453
16	BOVINEHD1600012161	42707982	0.58831329263980	0.00373320942659	0.77057243244901
4	BOVINEHD0400010981	39111307	0.19645529062422	0.00373486009997	0.39429022510881
4	BOVINEHD0400010982	39115360	0.19645529062422	0.00373486009997	0.39429022510881
4	BOVINEHD0400010985	39131080	0.19645529062422	0.00373486009997	0.39429022510881
4	BOVINEHD0400010987	39139919	0.19645529062422	0.00373486009997	0.39429022510881
4	BOVINEHD0400010989	39156091	0.19645529062422	0.00373486009997	0.39429022510881
4	BOVINEHD0400011042	39467746	0.70618781449863	0.00373486009997	0.46732642768568
17	BOVINEHD1700002879	10073694	0.29941511524862	0.00373618770768	0.58513655542041
18	BOVINEHD1800008107	26201862	0.68237629336901	0.00374322171214	0.09608791001165
18	BOVINEHD1800008108	26202746	0.68237629336901	0.00374322171214	0.09608791001165
7	BOVINEHD0700007368	25286034	0.25863281816994	0.00374562763966	0.19304945903086
1	BOVINEHD0100004031	13609795	0.30945071531429	0.00374687297620	0.94750343558530
1	BOVINEHD0100004032	13613591	0.30945071531429	0.00374687297620	0.94750343558530
1	BOVINEHD0100046897	13625567	0.30945071531429	0.00374687297620	0.94750343558530
1	BOVINEHD0100004037	13634938	0.30945071531429	0.00374687297620	0.94750343558530
1	BOVINEHD0100004039	13643769	0.30945071531429	0.00374687297620	0.94750343558530
3	BOVINEHD0300001707	5495245	0.46352126786312	0.00375468863767	0.55973864243940
26	BOVINEHD2600000109	1150472	0.95633978076542	0.00376321955603	0.55606157777230
26	BOVINEHD2600000111	1158419	0.95633978076542	0.00376321955603	0.55606157777230
26	BOVINEHD2600000112	1159797	0.95633978076542	0.00376321955603	0.55606157777230
26	BOVINEHD2600015091	1165535	0.95633978076542	0.00376321955603	0.55606157777230
26	BOVINEHD2600000113	1170978	0.95633978076542	0.00376321955603	0.55606157777230
26	BOVINEHD2600000114	1172280	0.95633978076542	0.00376321955603	0.55606157777230
26	BOVINEHD2600000115	1173067	0.95633978076542	0.00376321955603	0.55606157777230
26	BOVINEHD2600000116	1175932	0.95633978076542	0.00376321955603	0.55606157777230
26	BOVINEHD2600000117	1176671	0.95633978076542	0.00376321955603	0.55606157777230
26	BOVINEHD2600000118	1177774	0.95633978076542	0.00376321955603	0.55606157777230
16	BOVINEHD1600023653	79032591	0.56318975791344	0.00376945985031	0.50523307484745
16	BOVINEHD1600023558	78850933	0.24678443432853	0.00376999139565	0.09095003410558
16	BOVINEHD1600023559	78853770	0.24678443432853	0.00376999139565	0.09095003410558
3	BOVINEHD0300013711	44594992	0.53877100326496	0.00377118532000	0.78456480670759
16	BOVINEHD1600005958	20614684	0.72924163408355	0.00377213789737	0.60827243832636
16	BOVINEHD1600020897	71665206	0.41155150375572	0.00377444216869	0.26060281241964
16	BOVINEHD1600020899	71675067	0.41155150375572	0.00377444216869	0.26060281241964
16	BOVINEHD1600020900	71682026	0.41155150375572	0.00377444216869	0.26060281241964
9	BOVINEHD0900011054	39406021	0.58612090828115	0.00378234176144	0.17711057467278
9	BOVINEHD0900011056	39416078	0.58612090828115	0.00378234176144	0.17711057467278
22	BOVINEHD2200016265	56014814	0.19152440061861	0.00378391842951	0.62177140384071
3	BOVINEHD0300006533	20664480	0.36593964258478	0.00379515471020	0.99966796023405
22	BOVINEHD2200013635	46883183	0.09916010775995	0.00379536887706	0.29383234549620
6	BOVINEHD0600025171	89913953	0.00030138103379	0.00379670600222	0.75394857110433
1	BOVINEHD0100034186	119848296	0.81968578531044	0.00379940786224	0.20381516542375
2	BOVINEHD0200028177	97580547	0.91113201937777	0.00380664266255	0.34397971582609
2	BOVINEHD0200028180	97592387	0.99302757476808	0.00380664266255	0.34397971582609
2	BOVINEHD0200028190	97617749	0.99302757476808	0.00380664266255	0.34397971582609
19	BOVINEHD1900001942	7135312	0.09118613294004	0.00380779780713	0.96096912088435
18	BOVINEHD1800019725	47145737	0.31113990764569	0.00381117877022	0.15383333750656
3	BOVINEHD0300025933	89611137	0.87307227227337	0.00381188842585	0.07261070421970
3	BOVINEHD0300025931	89609183	0.87307227227337	0.00381188842585	0.27920352036651
3	BOVINEHD0300025937	89613960	0.87307227227337	0.00381188842585	0.27920352036651
3	BOVINEHD0300025938	89614499	0.87307227227337	0.00381188842585	0.27920352036651
13	BOVINEHD1300006918	23710489	0.05567291666339	0.00381332891176	0.19475993608483
13	BOVINEHD1300006929	23749033	0.79107969281789	0.00381332891176	0.15603390470158
5	BOVINEHD0500028761	99986027	0.08611705256410	0.00381518597264	0.07209275007256
8	BOVINEHD0800027203	90101195	0.37744732794613	0.00381870475671	0.19182676370851
8	BOVINEHD0800027204	90103905	0.37744732794613	0.00381870475671	0.19182676370851
8	BOVINEHD0800027202	90095762	0.88323442316519	0.00381870475671	0.19182676370851
3	BOVINEHD0300025508	88411760	0.45066191463153	0.00381931810779	0.09652865086623
3	BOVINEHD0300025510	88418033	0.45066191463153	0.00381931810779	0.09652865086623
20	BOVINEHD2000010054	35061750	0.80583359486989	0.00382270515167	0.81836548010428
3	BOVINEHD0300036111	49811146	0.51968832109581	0.00382380085880	0.06790383212700
13	BOVINEHD1300023411	80099223	0.78438543217159	0.00382483490753	0.68948212842207
21	BOVINEHD2100016207	55792960	0.14003166398155	0.00382802182056	0.66917055112074
9	BOVINEHD0900016801	60317034	0.33884645724966	0.00382992456004	0.42612828080381
20	BOVINEHD2000012407	43534357	0.28323698756949	0.00383282058380	0.70283726972184
7	BOVINEHD0700000095	589772	0.44490791041785	0.00383825152916	0.69339729564522
3	HAPMAP54744_RS29013475	83911927	0.51659178766698	0.00383988266547	0.01717202871113
20	BOVINEHD2000015059	54857516	0.41096360372142	0.00384139815251	0.69154706210943
28	BOVINEHD2800013531	15372633	0.43065552038674	0.00384912544271	0.82195768807832
16	BOVINEHD1600021339	72803236	0.03556184205014	0.00385273151335	0.01119137256304
16	BOVINEHD1600021261	72621216	0.03556184205014	0.00385273151335	0.05757835960231
16	BOVINEHD1600021342	72807817	0.05537539111553	0.00385273151335	0.01119137256304
16	BOVINEHD1600021281	72645797	0.15096619681202	0.00385273151335	0.06606056444071
22	BOVINEHD2200013649	46897299	0.23681461073988	0.00385688797054	0.42684774028788
3	BOVINEHD0300009262	29134480	0.62544225307160	0.00386214271792	0.33149213190274
13	BOVINEHD1300004393	15487440	0.77444292555528	0.00386286997912	0.11432141847833
3	BOVINEHD0300036216	71919807	0.77981698071457	0.00386626009794	0.20425175862279
3	BOVINEHD0300021158	71947539	0.79682811294623	0.00386626009794	0.21583726030840
14	BOVINEHD1400009978	32537935	0.93479880468067	0.00387278074046	0.56453174599190
1	BOVINEHD0100038363	133925727	0.20929075619318	0.00387505078938	0.21522800048440
1	BOVINEHD0100038364	133926355	0.20929075619318	0.00387505078938	0.21522800048440
13	BOVINEHD1300004982	17329904	0.98550380796052	0.00387632454954	0.02239332668666
13	BOVINEHD1300004983	17332340	0.98550380796052	0.00387632454954	0.02239332668666
13	BOVINEHD1300004992	17362896	0.98550380796052	0.00387632454954	0.02239332668666
13	BOVINEHD1300004994	17367883	0.98550380796052	0.00387632454954	0.02239332668666
28	BOVINEHD2800013263	45339619	0.16327796029489	0.00387721091167	0.96698717568318
28	BOVINEHD2800013250	45313347	0.32424750326404	0.00387721091167	0.93993258555143
8	BOVINEHD0800015821	52433203	0.51099118730067	0.00387825395368	0.31345178536381
13	BOVINEHD1300011034	37917463	0.61338059085844	0.00388425043521	0.68722181350822
3	BOVINEHD0300002643	8058942	0.76925957074963	0.00388448406340	0.07889196921496
13	BOVINEHD1300007774	26573401	0.35861809099578	0.00388500335120	0.19680890585776
19	BOVINEHD1900013725	48455628	0.40656054871647	0.00388575977568	0.50115946163226
19	BOVINEHD1900013748	48495579	0.43767424120313	0.00388575977568	0.50115946163226
19	BOVINEHD1900013751	48499326	0.43767424120313	0.00388575977568	0.50115946163226
19	BOVINEHD1900013749	48496221	0.43767424120313	0.00388575977568	0.52089103272144
14	BOVINEHD1400000250	709831	0.62801968622707	0.00389156808913	0.83342187889443
1	BOVINEHD0100041925	144852996	0.45137437790754	0.00389853165238	0.42158370033752
19	BOVINEHD1900013822	48853646	0.63779726488126	0.00389853165238	0.61561526336380
19	HAPMAP43270_BTA_45709	48855388	0.70750211863989	0.00389853165238	0.61561526336380
9	BOVINEHD0900013506	48412007	0.87258783339460	0.00389853165238	0.77504934678196
9	BOVINEHD0900013508	48420850	0.87258783339460	0.00389853165238	0.77504934678196
9	BOVINEHD0900013512	48434705	0.87258783339460	0.00389853165238	0.77504934678196
9	BOVINEHD0900013513	48435717	0.87258783339460	0.00389853165238	0.77504934678196
9	BOVINEHD0900013515	48438475	0.87258783339460	0.00389853165238	0.77504934678196
10	BOVINEHD1000008602	26384115	0.83255573354493	0.00390345705661	0.40858712532820
26	BOVINEHD2600003885	15321359	0.81529447400718	0.00390357407874	0.81190159867536
3	BOVINEHD4100002241	79933446	0.39359238740267	0.00391003410948	0.52724821826286
13	BOVINEHD4100010114	38086483	0.46716596507518	0.00391409432944	0.60295857587582
3	BOVINEHD0300020943	70972362	0.73547763660229	0.00391808000979	0.19302788441576
3	BOVINEHD0300020948	70987811	0.73547763660229	0.00391808000979	0.19302788441576
16	BOVINEHD1600023433	78358439	0.34784436300088	0.00392029325778	0.76546176898250
9	BOVINEHD0900006694	24527635	0.14621277712745	0.00393990257091	0.44643795773666
12	BOVINEHD1200017624	63862276	0.54877848766020	0.00394119011337	0.67239874217148
12	BOVINEHD1200009970	33608445	0.92273485783227	0.00394140646914	0.30135497394518
14	BOVINEHD1400002158	6885708	0.28440425563459	0.00394322120528	0.28109242200784
3	BOVINEHD0300014302	46758026	0.21084991222899	0.00394479781164	0.94000429013992
4	BOVINEHD0400027811	98455031	0.28077460528643	0.00394479781164	0.52026350934463
13	BOVINEHD1300012989	44208453	0.28054825928412	0.00394557596425	0.89137257123594
14	BOVINEHD1400018840	65257911	0.62587079940831	0.00395212849426	0.65748279524359
14	BOVINEHD1400018841	65259642	0.62587079940831	0.00395212849426	0.65748279524359
14	BOVINEHD1400018842	65263962	0.62587079940831	0.00395212849426	0.65748279524359
14	BOVINEHD1400018867	65380232	0.94682215528786	0.00395212849426	0.65748279524359
15	HAPMAP57622_RS29026935	32248223	0.26916240232362	0.00396443929253	0.59864478209376
6	BOVINEHD0600026691	94240442	0.41293243967269	0.00396443929253	0.80675524832491
15	BOVINEHD1500008909	32247010	0.60525025947934	0.00396443929253	0.59864478209376
13	BOVINEHD1300006464	21821141	0.10054925592610	0.00396764287383	0.15395291790992
13	BOVINEHD1300006463	21817751	0.10054925592610	0.00396764287383	0.27669123772315
3	BOVINEHD0300024604	85608531	0.95116564370942	0.00397891399816	0.01597645909690
13	BOVINEHD1300005259	18129618	0.17679620069218	0.00397968890131	0.47737382603684
11	BOVINEHD1100009850	32858528	0.40867836009327	0.00399363430548	0.64898765493440
12	BOVINEHD1200023396	77532380	0.58184217155134	0.00399404959340	0.07435123248630
5	BOVINEHD0500002897	10095202	0.00482329774662	0.00400092104711	0.16014075815311
5	BOVINEHD0500002842	9972960	0.07579663113551	0.00400092104711	0.00962949010724
24	BOVINEHD2400016646	57537310	0.84296695187195	0.00400145479406	0.60877960753118
14	BOVINEHD1400010555	34648673	0.27392217468997	0.00400393338577	0.09116928777944
1	BOVINEHD0100037007	129187047	0.85626855067454	0.00400902849897	0.41703704036494
16	BOVINEHD1600016943	59041556	0.06819600257032	0.00400946730667	0.23641823721075
17	ARS_BFGL_NGS_96931	50247115	0.29387351514649	0.00401860261100	0.21126533903732
14	BOVINEHD1400005209	16589644	0.78561314506278	0.00402049639058	0.06325782382820
14	BOVINEHD1400005202	16570036	0.95892172042058	0.00402049639058	0.06325782382820
16	BOVINEHD3000036771	80105747	0.50065709458642	0.00402377745483	0.04732455545615
9	BOVINEHD0900008269	30122804	0.06240844171843	0.00402512109829	0.70662913912577
9	BOVINEHD0900008273	30131131	0.06240844171843	0.00402512109829	0.70662913912577
9	BOVINEHD0900008275	30135193	0.06240844171843	0.00402512109829	0.70662913912577
2	BOVINEHD0200020071	69281047	0.42913009450286	0.00402810475094	0.28319058514692
2	BOVINEHD0200020072	69281778	0.42913009450286	0.00402810475094	0.28319058514692
2	BOVINEHD0200020073	69283654	0.42913009450286	0.00402810475094	0.28319058514692
2	ARS_BFGL_NGS_90287	69285397	0.42913009450286	0.00402810475094	0.28319058514692
2	BOVINEHD0200020075	69286076	0.42913009450286	0.00402810475094	0.28319058514692
2	BOVINEHD0200020076	69288517	0.42913009450286	0.00402810475094	0.28319058514692
2	BOVINEHD0200020078	69289901	0.62457657670380	0.00402810475094	0.28319058514692
6	BOVINEHD0600019893	69795545	0.28851751190181	0.00402991287682	0.17862708701800
6	BOVINEHD0600019897	69799107	0.28851751190181	0.00402991287682	0.17862708701800
13	BOVINEHD1300004815	16801579	0.25297362386452	0.00403433156637	0.44007999730028
3	BOVINEHD0300021096	71662919	0.72908656315134	0.00404186107612	0.05790228416820
3	BOVINEHD0300021119	71815672	0.72908656315134	0.00404186107612	0.05790228416820
3	HAPMAP51082_BTA_89468	71828694	0.72908656315134	0.00404186107612	0.05790228416820
18	BOVINEHD1800013909	46955008	0.60525707855368	0.00404895889326	0.09608791001165
18	BOVINEHD1800013932	47024416	0.76799166256026	0.00404895889326	0.01496776289605
18	BOVINEHD1800013938	47063102	0.77601496436471	0.00404895889326	0.09608791001165
18	BOVINEHD1800013942	47076654	0.85386318896635	0.00404895889326	0.09608791001165
18	BOVINEHD1800002220	6449756	0.66810185445337	0.00405680517023	0.34287451939333
18	BOVINEHD1800002221	6451681	0.66810185445337	0.00405680517023	0.34287451939333
16	BOVINEHD1600013502	47865144	0.98935651440654	0.00405756118321	0.95149224361909
7	BOVINEHD0700024154	80379996	0.30555151068620	0.00406104583267	0.72670481223200
1	BOVINEHD0100023029	79470970	0.31984571980254	0.00406275908357	0.76030763204057
26	BOVINEHD2600000189	1397439	0.48788322166813	0.00406760048381	0.45841521945473
26	BOVINEHD2600000191	1402596	0.48788322166813	0.00406760048381	0.45841521945473
3	BOVINEHD0300019474	65451094	0.88762859876846	0.00406803588204	0.03087378121671
3	BOVINEHD0300001597	5128839	0.09254829172587	0.00407420198091	0.12327340448365
14	BTB_00566241	40253328	0.22183147248647	0.00407732109525	0.02265852149860
14	BOVINEHD1400012055	40196610	0.22183147248647	0.00407732109525	0.02701127299948
14	BOVINEHD1400012065	40232186	0.22183147248647	0.00407732109525	0.04738518393901
3	BOVINEHD0300025921	89571388	0.79002092948398	0.00407815947806	0.27920352036651
3	BOVINEHD0300025922	89577068	0.79002092948398	0.00407815947806	0.27920352036651
10	BOVINEHD1000024035	83916836	0.22572392926331	0.00408829839564	0.82291871973824
13	BOVINEHD1300008037	27387682	0.11510671038886	0.00410368340522	0.29077039796852
4	BOVINEHD0400021571	77167735	0.86824340775401	0.00411007625729	0.09667253068962
14	BOVINEHD1400004780	15276655	0.56247511493549	0.00411182222384	0.70662913912577
14	BOVINEHD1400007221	23200416	0.15465391622134	0.00411555544041	0.00154680021304
17	BOVINEHD1700007492	26137833	0.31200077129379	0.00412779684155	0.04241085056351
24	BOVINEHD2400015591	54162802	0.31084054470065	0.00412922867842	0.80361533837037
14	BOVINEHD1400005352	17001718	0.04611921785306	0.00413180598441	0.81501816804964
3	BOVINEHD0300003232	9792802	0.50812180643510	0.00413543564277	0.47988208746366
17	BOVINEHD1700008851	31232801	0.74583013529865	0.00413557265825	0.02449004798362
14	BOVINEHD1400016477	57267763	0.38022724635547	0.00414378816825	0.10473295948138
16	BOVINEHD1600014344	50355991	0.30556275475784	0.00414455584838	0.43883707252810
16	BOVINEHD1600014346	50363659	0.30556275475784	0.00414455584838	0.43883707252810
24	BOVINEHD2400014582	51313589	0.84393652850862	0.00414685391563	0.65036976606366
7	BOVINEHD0700023542	78401633	0.79287972824742	0.00414960587659	0.43397021254598
9	BOVINEHD0900006064	22241601	0.24159731937847	0.00415373781438	0.59120065001364
9	BOVINEHD0900006070	22277614	0.24159731937847	0.00415373781438	0.59120065001364
4	BOVINEHD0400011858	43063828	0.65704820909263	0.00415590946971	0.13398316487447
4	BOVINEHD0400011860	43071803	0.65704820909263	0.00415590946971	0.13398316487447
3	BOVINEHD0300020335	68590008	0.78646406321437	0.00415891547112	0.02345858786023
16	BOVINEHD1600010538	35982670	0.54366565133568	0.00417717872122	0.88651993292134
18	BOVINEHD1800002228	6461464	0.66810185445337	0.00417938476537	0.34287451939333
3	BOVINEHD0300003880	11638485	0.75026113376021	0.00418563061762	0.87323332867019
3	BTB_00140314	82738920	0.59759024583278	0.00418707140377	0.07816141337947
26	BOVINEHD2600000123	1206710	0.73170013106926	0.00419047891912	0.81580428955325
26	BTB_01735218	1202126	0.96835609832877	0.00419047891912	0.64842989594625
3	BOVINEHD0300015652	51617406	0.69840760782166	0.00419964441987	0.52086242812347
3	BOVINEHD0300015653	51618629	0.69840760782166	0.00419964441987	0.52086242812347
3	BOVINEHD0300015654	51619162	0.69840760782166	0.00419964441987	0.52086242812347
3	BOVINEHD0300015659	51626939	0.69840760782166	0.00419964441987	0.52086242812347
3	BOVINEHD0300015664	51644934	0.69840760782166	0.00419964441987	0.52086242812347
3	BOVINEHD0300015665	51645901	0.69840760782166	0.00419964441987	0.52086242812347
24	BOVINEHD2400002250	7699707	0.38284166254638	0.00420034205462	0.28658161916318
19	BOVINEHD1900013319	47288302	0.68759514540672	0.00420541192002	0.37997025316549
8	BOVINEHD0800028384	94422141	0.02960448356565	0.00421359629026	0.36793466244500
10	BOVINEHD1000009134	27766378	0.07648289187746	0.00421359629026	0.11222410918237
10	BOVINEHD1000009127	27734638	0.07648289187746	0.00421359629026	0.60659141560737
10	BOVINEHD1000009130	27750960	0.07648289187746	0.00421359629026	0.60659141560737
10	BOVINEHD1000009119	27707904	0.08246452545590	0.00421359629026	0.11222410918237
16	BOVINEHD1600010047	34264410	0.12327102097887	0.00421359629026	0.77504934678196
23	BOVINEHD2300002613	10713740	0.13837934212925	0.00421359629026	0.04298682557310
23	BOVINEHD2300002614	10714553	0.13837934212925	0.00421359629026	0.04298682557310
16	BOVINEHD1600010036	34230840	0.15121920331658	0.00421359629026	0.77504934678196
10	BOVINEHD1000002535	7827305	0.16280272865070	0.00421359629026	0.05846811693611
10	BOVINEHD1000002541	7838573	0.16280272865070	0.00421359629026	0.05846811693611
10	BOVINEHD1000002537	7830880	0.16280272865070	0.00421359629026	0.06866801614637
10	BOVINEHD1000009135	27771999	0.21084991222899	0.00421359629026	0.11222410918237
10	BOVINEHD1000009136	27777443	0.21084991222899	0.00421359629026	0.11222410918237
10	BTB_00417797	27789496	0.21084991222899	0.00421359629026	0.11222410918237
11	BOVINEHD1100025056	87220067	0.21084991222899	0.00421359629026	0.18267478862166
21	BOVINEHD2100002776	10993679	0.21084991222899	0.00421359629026	0.68456354642546
21	BOVINEHD2100003068	12016455	0.21084991222899	0.00421359629026	0.79144829332644
23	BOVINEHD2300002920	11802705	0.21766089474260	0.00421359629026	0.89071429261693
4	BOVINEHD0400031923	110446062	0.21855728692371	0.00421359629026	0.08403585969622
15	BOVINEHD1500009848	35127192	0.23469906130002	0.00421359629026	0.69336847184164
2	BOVINEHD0200023075	79896522	0.26460479776445	0.00421359629026	0.11939307629571
2	BOVINEHD0200023078	79910391	0.26460479776445	0.00421359629026	0.11939307629571
29	ARS_BFGL_NGS_76514	4730715	0.26467338358725	0.00421359629026	0.11222410918237
10	BOVINEHD1000008866	27029282	0.27605260785335	0.00421359629026	0.30216950348535
4	BOVINEHD0400033479	114751599	0.27605260785335	0.00421359629026	0.65629986119062
4	BOVINEHD0400033480	114752358	0.27605260785335	0.00421359629026	0.65629986119062
25	BOVINEHD2500009137	32656042	0.30155983187652	0.00421359629026	0.43239413044985
4	BOVINEHD4100003216	103471774	0.33220744524141	0.00421359629026	0.32065486504514
4	BOVINEHD0400029395	103489873	0.33220744524141	0.00421359629026	0.32065486504514
4	BOVINEHD0400029396	103490567	0.33220744524141	0.00421359629026	0.32065486504514
4	BOVINEHD0400029403	103522072	0.33220744524141	0.00421359629026	0.32065486504514
4	BOVINEHD0400029405	103529518	0.33220744524141	0.00421359629026	0.32065486504514
4	BOVINEHD0400029407	103536342	0.33220744524141	0.00421359629026	0.32065486504514
4	BOVINEHD0400029410	103548570	0.33220744524141	0.00421359629026	0.32065486504514
4	BOVINEHD0400029412	103557489	0.33220744524141	0.00421359629026	0.32065486504514
4	BOVINEHD0400029416	103575595	0.33220744524141	0.00421359629026	0.32065486504514
4	BOVINEHD0400029417	103578551	0.33220744524141	0.00421359629026	0.32065486504514
4	BOVINEHD0400029418	103579428	0.33220744524141	0.00421359629026	0.32065486504514
4	BOVINEHD0400029419	103580236	0.33220744524141	0.00421359629026	0.32065486504514
4	BOVINEHD0400029420	103581194	0.33220744524141	0.00421359629026	0.32065486504514
4	BOVINEHD0400029421	103582494	0.33220744524141	0.00421359629026	0.32065486504514
4	BOVINEHD0400029422	103583754	0.33220744524141	0.00421359629026	0.32065486504514
4	BOVINEHD0400029424	103586052	0.33220744524141	0.00421359629026	0.32065486504514
4	BOVINEHD0400029425	103587779	0.33220744524141	0.00421359629026	0.32065486504514
4	BOVINEHD0400029426	103588672	0.33220744524141	0.00421359629026	0.32065486504514
4	BOVINEHD0400029428	103593013	0.33220744524141	0.00421359629026	0.32065486504514
4	BOVINEHD0400029429	103596957	0.33220744524141	0.00421359629026	0.32065486504514
4	BOVINEHD0400029430	103598601	0.33220744524141	0.00421359629026	0.32065486504514
4	BOVINEHD0400029431	103600132	0.33220744524141	0.00421359629026	0.32065486504514
4	BOVINEHD0400029437	103618290	0.33220744524141	0.00421359629026	0.32065486504514
15	BOVINEHD1500009574	34540100	0.34723331304843	0.00421359629026	0.67255192285368
16	BOVINEHD1600005961	20626933	0.36968249425461	0.00421359629026	0.60827243832636
16	BOVINEHD1600005963	20634778	0.36968249425461	0.00421359629026	0.60827243832636
15	BOVINEHD1500024382	81820622	0.41033576916800	0.00421359629026	0.84837715942395
15	BOVINEHD1500024384	81823425	0.41033576916800	0.00421359629026	0.84837715942395
21	BOVINEHD2100002833	11177845	0.44877962518961	0.00421359629026	0.68456354642546
21	BOVINEHD2100002834	11178664	0.44877962518961	0.00421359629026	0.68456354642546
15	BOVINEHD1500025141	36312259	0.47026074353674	0.00421359629026	0.41578168618205
15	BOVINEHD1500010100	36324322	0.47026074353674	0.00421359629026	0.87260385955287
10	BOVINEHD1000000592	2046561	0.56828386848982	0.00421359629026	0.76171781593148
15	BOVINEHD1500010896	38943009	0.64997867375215	0.00421359629026	0.45758962329474
4	BOVINEHD0400029379	103442294	0.66512116786315	0.00421359629026	0.25156222796199
10	BOVINEHD1000027312	93439441	0.68200971416269	0.00421359629026	0.94000429013992
4	BOVINEHD0400028751	101413515	0.71765461462271	0.00421359629026	0.25156222796199
3	BOVINEHD0300020166	67992303	0.72873855309211	0.00421359629026	0.79563501364372
7	BOVINEHD0700022877	75895732	0.73990747901433	0.00421359629026	0.96524132100217
4	BOVINEHD0400029371	103425964	0.74720121624896	0.00421359629026	0.25156222796199
4	BOVINEHD0400029375	103436769	0.74720121624896	0.00421359629026	0.25156222796199
4	BOVINEHD0400029376	103437807	0.74720121624896	0.00421359629026	0.25156222796199
4	BOVINEHD0400029377	103439012	0.74720121624896	0.00421359629026	0.25156222796199
4	ARS_BFGL_NGS_58851	103443905	0.74720121624896	0.00421359629026	0.25156222796199
4	BOVINEHD0400029381	103449218	0.74720121624896	0.00421359629026	0.25156222796199
11	BOVINEHD1100012183	41781033	0.78798750709965	0.00421359629026	0.49621714503672
15	BOVINEHD1500011991	42477325	0.82102322329004	0.00421359629026	0.77504934678196
15	BOVINEHD1500011999	42531434	0.82102322329004	0.00421359629026	0.77504934678196
15	BOVINEHD1500012000	42536489	0.82102322329004	0.00421359629026	0.77504934678196
15	BTB_01398275	42578110	0.82102322329004	0.00421359629026	0.77504934678196
15	BOVINEHD1500012021	42631007	0.82102322329004	0.00421359629026	0.77504934678196
10	BOVINEHD1000000140	609938	0.85690025370440	0.00421359629026	0.42559946770753
10	BOVINEHD1000000141	615143	0.85690025370440	0.00421359629026	0.42559946770753
10	BOVINEHD1000000142	617290	0.85690025370440	0.00421359629026	0.42559946770753
10	BOVINEHD1000000144	619735	0.85690025370440	0.00421359629026	0.42559946770753
10	BOVINEHD1000000113	534481	0.85690025370440	0.00421359629026	0.86124038609223
10	BOVINEHD1000000145	623775	0.85690025370440	0.00421359629026	0.86124038609223
3	BOVINEHD0300036142	54344299	0.86656876937794	0.00421359629026	0.11222410918237
8	BOVINEHD0800029738	98897108	0.88924323358923	0.00421359629026	0.55792837697823
10	BOVINEHD1000000130	571703	0.90628807978801	0.00421359629026	0.86124038609223
16	BOVINEHD1600016133	56383292	0.91241687151463	0.00421359629026	0.99373886890688
16	BOVINEHD1600016135	56384702	0.91241687151463	0.00421359629026	0.99373886890688
25	BOVINEHD2500008462	30113946	0.97494728172950	0.00421359629026	0.43239413044985
25	BOVINEHD2500008463	30123871	0.97494728172950	0.00421359629026	0.43239413044985
25	BOVINEHD2500008470	30154707	0.97494728172950	0.00421359629026	0.43239413044985
25	BOVINEHD4100017378	30156297	0.97494728172950	0.00421359629026	0.43239413044985
25	BOVINEHD2500008471	30168599	0.97494728172950	0.00421359629026	0.43239413044985
4	BOVINEHD0400031898	110379629	0.99942913693328	0.00421359629026	0.17807846433146
3	BOVINEHD0300014199	46379902	0.68084105799821	0.00421761352534	0.76566420293638
14	BOVINEHD1400014722	49687308	0.33620179418401	0.00422113021691	0.12741676861395
3	BOVINEHD0300021270	72585845	0.69902860144164	0.00422144434862	0.52402470010516
7	BOVINEHD0700014966	49903217	0.74066822612153	0.00423635597307	0.54088877154129
23	BOVINEHD2300015235	21683912	0.34852009200259	0.00424210726114	0.83846832897801
8	BOVINEHD0800025756	85384157	0.11798748108763	0.00424837936741	0.41619623287788
1	BOVINEHD0100038319	133747635	0.88530915731395	0.00424965841836	0.20929768794602
16	BOVINEHD1600011797	41382927	0.78496390900822	0.00425201704713	0.86821006738614
3	BOVINEHD4100002308	88451765	0.80342871865852	0.00425201704713	0.24375276087973
3	BOVINEHD0300025528	88468258	0.80342871865852	0.00425201704713	0.24375276087973
3	BOVINEHD0300025525	88464611	0.91724793304539	0.00425201704713	0.21446260571124
14	BOVINEHD1400013198	44498156	0.52206289077803	0.00426273547160	0.14304237011373
14	BOVINEHD1400013170	44406945	0.76788470680781	0.00426273547160	0.10250395659616
14	BOVINEHD1400013335	45003835	0.66916402674845	0.00427223936602	0.46540867996345
13	BOVINEHD1300012159	41558559	0.90336771358138	0.00427534180772	0.27206919603022
13	BOVINEHD1300012172	41604039	0.90336771358138	0.00427534180772	0.34589821075478
29	BOVINEHD2900007624	25838833	0.68203475342110	0.00427756255883	0.68456354642546
13	BOVINEHD1300009606	32653621	0.90022329759938	0.00427835062340	0.51066892341650
3	BOVINEHD0300003460	10353887	0.64976874799672	0.00428188474607	0.65351474349240
16	BOVINEHD1600022686	76203675	0.28017168447757	0.00428541959313	0.83615952115519
16	BOVINEHD1600022691	76213975	0.28017168447757	0.00428541959313	0.83615952115519
16	BOVINEHD1600022696	76220044	0.28017168447757	0.00428541959313	0.83615952115519
18	BOVINEHD1800000048	505181	0.44369044991288	0.00428602893039	0.51469491184564
3	BOVINEHD0300024013	83487375	0.47788037047919	0.00429445724488	0.09689880128457
3	BOVINEHD0300024014	83490421	0.47788037047919	0.00429445724488	0.09689880128457
3	BOVINEHD0300024016	83494064	0.47788037047919	0.00429445724488	0.09689880128457
1	BOVINEHD0100002249	7510999	0.75395849313284	0.00429597428755	0.30031099838195
1	BOVINEHD0100002251	7517545	0.75395849313284	0.00429597428755	0.30031099838195
3	BOVINEHD0300010365	33169311	0.13416520269466	0.00429691090793	0.18905955656471
3	BOVINEHD0300018417	61182354	0.85505979357813	0.00430165312917	0.02260412108949
7	BOVINEHD0700025078	83198654	0.98835295356089	0.00430183215509	0.06130098024086
16	BOVINEHD1600000331	1492659	0.11698773377379	0.00430566415638	0.43826987628875
14	BOVINEHD1400005206	16580820	0.78561314506278	0.00430895151153	0.25059994551726
14	BOVINEHD1400005188	16516624	0.78561314506278	0.00430895151153	0.41475765328922
14	BOVINEHD1400005203	16572235	0.78561314506278	0.00430895151153	0.41475765328922
14	BOVINEHD1400005215	16606024	0.78561314506278	0.00430895151153	0.41475765328922
14	BOVINEHD1400005240	16680097	0.78561314506278	0.00430895151153	0.41475765328922
14	BOVINEHD1400005251	16718518	0.78561314506278	0.00430895151153	0.41475765328922
14	BOVINEHD1400005207	16586003	0.95892172042058	0.00430895151153	0.25059994551726
5	BOVINEHD0500002724	9558434	0.10906447769732	0.00431277097594	0.34340626288920
5	BOVINEHD0500035588	9486474	0.10906447769732	0.00431277097594	0.63825039208066
23	BOVINEHD2300005670	21508598	0.67379174306047	0.00432520378446	0.48669036550187
23	BOVINEHD2300005671	21510405	0.88395978853620	0.00432520378446	0.47918723467309
3	BOVINEHD0300002220	7002476	0.51442156804933	0.00433664731171	0.86481550973522
3	BOVINEHD0300002222	7004086	0.51442156804933	0.00433664731171	0.86481550973522
17	BOVINEHD1700000736	3189909	0.92056048906456	0.00433775891171	0.43179816014098
17	BOVINEHD1700000737	3197270	0.92056048906456	0.00433775891171	0.43179816014098
28	BOVINEHD2800003377	11142195	0.83701116733289	0.00434290346024	0.28463009466768
1	BOVINEHD0100012162	43050826	0.69108490548705	0.00434334445678	0.46327979418525
27	BOVINEHD2700006518	24118437	0.03661524575837	0.00435799379711	0.01745927633261
27	BOVINEHD2700006522	24123378	0.03661524575837	0.00435799379711	0.01745927633261
27	ARS_BFGL_NGS_103316	24113800	0.05959446831847	0.00435799379711	0.01745927633261
22	BOVINEHD2200015968	55178587	0.18074565760975	0.00435875077863	0.30113515345818
3	BOVINEHD0300018430	61219611	0.97363966409049	0.00436702438460	0.06153557747179
20	BOVINEHD2000019409	67007479	0.31353571580095	0.00437768995905	0.19517400413992
20	BOVINEHD2000019411	67011942	0.60113687032793	0.00437768995905	0.19517400413992
14	BOVINEHD1400005652	18165584	0.28238744001766	0.00438034327850	0.81501816804964
14	BOVINEHD1400005653	18168061	0.28238744001766	0.00438034327850	0.81501816804964
14	BOVINEHD1400005687	18269829	0.28238744001766	0.00438034327850	0.81501816804964
19	BOVINEHD1900010837	36632446	0.45758938954952	0.00438088684367	0.01443208654236
3	BOVINEHD0300016292	53828275	0.43918461136187	0.00438280919224	0.25061413032319
3	BOVINEHD0300016285	53801863	0.91258277934568	0.00438280919224	0.27352999932076
1	BOVINEHD0100036795	128698771	0.66771391890848	0.00438660455519	0.84837715942395
10	BOVINEHD1000000614	2102338	0.25684148484359	0.00440217339589	0.75507399924676
9	BOVINEHD0900010191	36323052	0.44231164959309	0.00440227363938	0.08629364236418
7	BOVINEHD0700033246	110011927	0.13456659227969	0.00440927450935	0.37717481199936
13	BOVINEHD1300012844	43694892	0.51003659025693	0.00440934997019	0.19456901716056
1	BOVINEHD0100005913	20389429	0.76612141118896	0.00441276791516	0.34954925658395
1	BOVINEHD0100005660	19474211	0.82744540526661	0.00441276791516	0.26414152812646
1	BOVINEHD0100005661	19474711	0.82744540526661	0.00441276791516	0.26414152812646
1	BOVINEHD0100005665	19481121	0.82744540526661	0.00441276791516	0.26414152812646
3	BOVINEHD4100002147	57812446	0.46435108337250	0.00441970133100	0.21960866437054
3	BOVINEHD0300019008	63361821	0.53130179597377	0.00442122912624	0.03125637782589
22	BOVINEHD2200012194	41638363	0.09367666677618	0.00443460094840	0.94112534584299
22	BOVINEHD2200012206	41664089	0.09367666677618	0.00443460094840	0.94112534584299
8	BOVINEHD0800007500	24816456	0.88731693779342	0.00443460094840	0.11878616287006
14	BOVINEHD1400005286	16829426	0.41422973189085	0.00444096302317	0.19976834722651
2	HAPMAP52534_RS29010223	14466549	0.07271567017752	0.00444382914615	0.00728707418358
29	BOVINEHD2900009721	32016635	0.05113192431673	0.00444479355977	0.12412200882055
19	BOVINEHD1900010970	37109242	0.45449154275953	0.00444479355977	0.01247297948231
20	BOVINEHD2000013138	46588289	0.12298613140967	0.00444798370437	0.45151758844015
20	BOVINEHD2000013141	46604474	0.12298613140967	0.00444798370437	0.45151758844015
17	BOVINEHD1700013634	47424273	0.30155983187652	0.00444895011771	0.99373886890688
28	BOVINEHD2800003672	12677000	0.36781383437188	0.00444895011771	0.91000863158903
12	BOVINEHD1200012207	43519166	0.64997867375215	0.00444895011771	0.80675524832491
12	BOVINEHD4100009571	43522090	0.64997867375215	0.00444895011771	0.80675524832491
12	ARS_BFGL_NGS_114010	43571333	0.64997867375215	0.00444895011771	0.80675524832491
18	BOVINEHD1800013663	46294879	0.83615682157397	0.00444895011771	0.89798706604887
7	BOVINEHD0700010118	34040646	0.79799482885086	0.00445374664772	0.49193284577898
13	ARS_BFGL_NGS_112051	74557080	0.16536215324404	0.00445525296868	0.69655399506893
5	BOVINEHD0500025764	90407512	0.92792042493160	0.00445525296868	0.06595846107165
5	BOVINEHD0500025765	90408777	0.92792042493160	0.00445525296868	0.08620440524871
16	BOVINEHD1600015978	56021698	0.27099747950331	0.00445912831680	0.91928708873069
16	BOVINEHD1600015981	56036246	0.27099747950331	0.00445912831680	0.91928708873069
16	BOVINEHD1600015805	55359703	0.41213214122290	0.00445912831680	0.80675524832491
17	BOVINEHD1700012658	44611700	0.41246608391735	0.00445912831680	0.56473124179050
16	BOVINEHD1600014345	50360842	0.52912897038481	0.00445912831680	0.23807193147310
16	BOVINEHD1600014347	50371057	0.52912897038481	0.00445912831680	0.23807193147310
20	BOVINEHD2000000965	2768321	0.60030568062474	0.00446353523393	0.17173950415262
26	BOVINEHD2600000913	4617733	0.97235842145408	0.00446591552794	0.45206533720603
2	BOVINEHD0200024477	85467741	0.04878314042524	0.00447148143486	0.96816321569818
2	BOVINEHD0200024479	85478519	0.04878314042524	0.00447148143486	0.96816321569818
2	BOVINEHD0200024476	85462805	0.04878314042524	0.00447148143486	0.99373886890688
17	BOVINEHD1700013289	46474999	0.65503156487514	0.00447326122323	0.41106915254613
7	BOVINEHD0700012196	40464213	0.06040347813010	0.00447783943548	0.93986643152669
7	BOVINEHD0700012197	40465709	0.06040347813010	0.00447783943548	0.93986643152669
14	BOVINEHD1400013135	44302431	0.28695245647121	0.00447993287323	0.17514470943196
14	BOVINEHD1400013133	44300067	0.28695245647121	0.00447993287323	0.29619180453060
22	BOVINEHD2200016303	56123128	0.40942707645307	0.00448171844164	0.62177140384071
22	BOVINEHD2200016305	56125514	0.40942707645307	0.00448171844164	0.62177140384071
22	BOVINEHD2200016306	56127133	0.40942707645307	0.00448171844164	0.62177140384071
9	BOVINEHD0900008830	31975499	0.29596771228066	0.00448237529636	0.04145705508419
9	BOVINEHD0900008881	32038965	0.29596771228066	0.00448237529636	0.04145705508419
9	BOVINEHD0900008826	31971258	0.40604116309650	0.00448237529636	0.04145705508419
9	BOVINEHD0900008878	32036795	0.40604116309650	0.00448237529636	0.04145705508419
9	BOVINEHD0900008879	32037476	0.40604116309650	0.00448237529636	0.04145705508419
9	BOVINEHD0900008868	32021551	0.82587635227010	0.00448237529636	0.04145705508419
13	BOVINEHD1300006879	23574347	0.01282306391429	0.00448623356206	0.13877664279055
13	BOVINEHD4100010010	23585736	0.01282306391429	0.00448623356206	0.13877664279055
12	BOVINEHD1200005582	18431057	0.08165825653375	0.00449288854387	0.75695983774029
12	BOVINEHD1200005583	18434689	0.08165825653375	0.00449288854387	0.75695983774029
3	BOVINEHD0300009341	29407918	0.11988145955234	0.00449288854387	0.46279151570037
3	BOVINEHD0300009345	29425276	0.11988145955234	0.00449288854387	0.46279151570037
3	BOVINEHD0300009363	29477079	0.11988145955234	0.00449288854387	0.46279151570037
3	BOVINEHD0300009324	29327524	0.14205366359285	0.00449288854387	0.75314190345084
3	BOVINEHD0300009327	29345135	0.14205366359285	0.00449288854387	0.75314190345084
3	BOVINEHD0300009330	29357689	0.14205366359285	0.00449288854387	0.75314190345084
3	BOVINEHD0300009335	29377161	0.14205366359285	0.00449288854387	0.75314190345084
3	BOVINEHD0300009344	29420182	0.14205366359285	0.00449288854387	0.75314190345084
3	BOVINEHD0300036036	29431430	0.14205366359285	0.00449288854387	0.75314190345084
3	BOVINEHD0300009350	29448414	0.14205366359285	0.00449288854387	0.75314190345084
3	BOVINEHD0300009351	29453122	0.14205366359285	0.00449288854387	0.75314190345084
3	BOVINEHD0300009352	29460962	0.14205366359285	0.00449288854387	0.75314190345084
3	BOVINEHD0300009353	29464792	0.14205366359285	0.00449288854387	0.75314190345084
3	BOVINEHD0300009361	29466285	0.14205366359285	0.00449288854387	0.75314190345084
3	BOVINEHD0300009320	29310285	0.22292071553031	0.00449288854387	0.89071429261693
3	ARS_BFGL_NGS_104159	29350071	0.22292071553031	0.00449288854387	0.89071429261693
3	BOVINEHD0300009329	29351251	0.22292071553031	0.00449288854387	0.89071429261693
15	BOVINEHD1500010815	38692986	0.49701639490122	0.00450072030156	0.75073945401334
3	BOVINEHD0300020906	70820058	0.95427088360024	0.00450938602876	0.25624444153506
12	BOVINEHD1200014736	53048599	0.51240116990640	0.00450959155834	0.38508333882701
12	BOVINEHD1200014737	53049469	0.51240116990640	0.00450959155834	0.38508333882701
12	BOVINEHD1200014738	53050213	0.51240116990640	0.00450959155834	0.38508333882701
12	BOVINEHD1200014739	53051894	0.51240116990640	0.00450959155834	0.38508333882701
12	BOVINEHD1200014740	53052437	0.51240116990640	0.00450959155834	0.38508333882701
3	BOVINEHD0300017679	58563052	0.95313061294333	0.00451892965412	0.65015598572405
6	BOVINEHD0600008627	29397324	0.78881564661886	0.00452165568417	0.85298484625622
21	BOVINEHD2100016472	56730891	0.21084991222899	0.00452576392947	0.13404408915677
21	BOVINEHD2100016480	56770965	0.24850267733385	0.00452576392947	0.13404408915677
14	BOVINEHD1400002411	7740508	0.16506803682529	0.00453481230659	0.03225334612418
21	BOVINEHD2100001272	6171317	0.77280980361339	0.00453627939313	0.69587302144916
27	BOVINEHD2700003070	11285248	0.59775914701608	0.00453946249496	0.91850794658467
18	BOVINEHD1800002219	6448289	0.93416799696560	0.00454231763460	0.34287451939333
18	HAPMAP25247_BTA_131903	6452454	0.93416799696560	0.00454231763460	0.34287451939333
18	BOVINEHD1800002222	6453487	0.93416799696560	0.00454231763460	0.34287451939333
18	BOVINEHD1800002223	6454558	0.93416799696560	0.00454231763460	0.34287451939333
18	BOVINEHD1800002227	6458081	0.93416799696560	0.00454231763460	0.34287451939333
8	BOVINEHD0800015958	52854639	0.77178140814574	0.00454354969184	0.06109511015524
23	BOVINEHD2300005806	22225020	0.65991812324039	0.00454491228993	0.77438503656665
13	BOVINEHD1300008649	29350073	0.07093489713633	0.00455380188174	0.00405792665026
13	BOVINEHD1300008651	29353378	0.18156807757388	0.00455380188174	0.00405792665026
13	BOVINEHD1300008652	29354191	0.18156807757388	0.00455380188174	0.00405792665026
13	BOVINEHD1300008653	29355877	0.18156807757388	0.00455380188174	0.00405792665026
13	BOVINEHD1300008654	29357031	0.18156807757388	0.00455380188174	0.00405792665026
16	BOVINEHD1600013052	46347842	0.44502147437328	0.00455486677633	0.37352881896197
13	BOVINEHD1300007142	24397516	0.16193999399757	0.00455600866058	0.04741597481062
13	BOVINEHD1300006956	23818633	0.51393875249689	0.00455709158610	0.08453445597453
16	BOVINEHD1600016114	56328225	0.54421258650619	0.00455778154509	0.80675524832491
8	BOVINEHD0800015820	52428976	0.51099118730067	0.00456490640664	0.31345178536381
9	BOVINEHD0900007274	26749902	0.10123713005920	0.00456493830263	0.16680488187282
19	BOVINEHD1900010812	36593685	0.29570371617089	0.00456714251821	0.95738996448974
3	BOVINEHD0300022641	78217922	0.36749058585467	0.00456907253922	0.10250821447716
17	BOVINEHD1700001902	6623698	0.55510857076675	0.00457354531045	0.86797232045231
17	BOVINEHD1700001899	6609909	0.68282297887807	0.00457354531045	0.86797232045231
5	BOVINEHD0500001088	4322000	0.64997867375215	0.00457640166528	0.64335376921265
10	BOVINEHD4100007915	16182895	0.92544608835877	0.00457694632074	0.16480979054346
19	BOVINEHD1900016746	58234478	0.27099747950331	0.00457728177090	0.86914691665254
19	BOVINEHD1900016747	58235566	0.27099747950331	0.00457728177090	0.86914691665254
21	BOVINEHD2100007137	24021674	0.05611987379325	0.00459576879400	0.81108959706015
21	ARS_BFGL_NGS_75935	24032012	0.05611987379325	0.00459576879400	0.81108959706015
21	BOVINEHD2100007138	24032835	0.05611987379325	0.00459576879400	0.81108959706015
21	BOVINEHD2100007139	24033471	0.05611987379325	0.00459576879400	0.81108959706015
21	BOVINEHD2100007143	24039621	0.05611987379325	0.00459576879400	0.81108959706015
24	BOVINEHD2400001916	6725356	0.16469323584091	0.00459775532634	0.08226800224024
24	BOVINEHD2400001917	6726150	0.16469323584091	0.00459775532634	0.08226800224024
4	BOVINEHD0400029388	103468473	0.38051974218355	0.00460679003512	0.59905058782625
4	HAPMAP60027_RS29013402	103472729	0.38051974218355	0.00460679003512	0.59905058782625
4	BOVINEHD4100003217	103478528	0.38051974218355	0.00460679003512	0.59905058782625
4	BOVINEHD0400029399	103503929	0.38051974218355	0.00460679003512	0.59905058782625
4	BOVINEHD0400029400	103507789	0.38051974218355	0.00460679003512	0.59905058782625
4	BOVINEHD0400029439	103622830	0.38051974218355	0.00460679003512	0.59905058782625
23	BOVINEHD2300003440	13831119	0.06433679187186	0.00460852677606	0.80675524832491
15	BTB_01412707	16763241	0.32290383222448	0.00462582987838	0.99482416104602
15	BOVINEHD1500004344	16768219	0.32290383222448	0.00462582987838	0.99482416104602
8	BOVINEHD0800032378	106148912	0.82033229724974	0.00462582987838	0.41249735042133
8	BOVINEHD0800032380	106151142	0.82033229724974	0.00462582987838	0.41249735042133
8	BOVINEHD0800032381	106152546	0.82033229724974	0.00462582987838	0.41249735042133
8	BOVINEHD0800032382	106154232	0.82033229724974	0.00462582987838	0.41249735042133
8	BOVINEHD0800032383	106156842	0.82033229724974	0.00462582987838	0.41249735042133
8	BOVINEHD0800032384	106160625	0.82033229724974	0.00462582987838	0.41249735042133
8	BOVINEHD0800032389	106171462	0.82033229724974	0.00462582987838	0.41249735042133
8	BOVINEHD0800033367	106176018	0.82033229724974	0.00462582987838	0.41249735042133
22	BOVINEHD2200016573	56809901	0.55517364949024	0.00463091247785	0.47449728787478
3	BOVINEHD0300016831	55532689	0.66346102553140	0.00464493615294	0.21443585489476
3	BOVINEHD0300021024	71319740	0.56174486596581	0.00464780071452	0.05493891488884
14	BOVINEHD1400003818	12132803	0.43933342959817	0.00466203273218	0.02501381069807
24	BOVINEHD2400005695	20849712	0.27098543341616	0.00466868138670	0.01753720435736
24	BOVINEHD2400005696	20855209	0.27098543341616	0.00466868138670	0.01753720435736
24	BOVINEHD2400005699	20868724	0.47326273062819	0.00466868138670	0.01753720435736
24	BOVINEHD2400005700	20874971	0.47326273062819	0.00466868138670	0.01753720435736
13	BOVINEHD1300012930	43992720	0.54216771357897	0.00467045702018	0.47317276976352
13	BOVINEHD1300012931	43996793	0.54216771357897	0.00467045702018	0.47317276976352
8	BTB_01092452	81078533	0.52116457665058	0.00467189305704	0.13663875155874
3	BOVINEHD0300024085	83770827	0.52058504512876	0.00467513931855	0.83646861685157
9	BOVINEHD0900002533	10137739	0.93545620982718	0.00467902560333	0.26650483830392
9	BOVINEHD0900002534	10138917	0.95490339234218	0.00467902560333	0.45565226460910
9	BOVINEHD0900002536	10147956	0.99790156418383	0.00467902560333	0.45565226460910
15	BOVINEHD1500025577	7903450	0.01877882338343	0.00467974854732	0.46100041883724
14	ARS_BFGL_NGS_115436	40149854	0.04802979324259	0.00468823245036	0.55293647634785
3	BOVINEHD0300035521	29336143	0.33749827731691	0.00469595274399	0.94997139025984
3	BOVINEHD0300023374	81039136	0.89325162222940	0.00470200834085	0.04376444258014
3	BOVINEHD0300023376	81040946	0.89325162222940	0.00470200834085	0.04376444258014
3	BOVINEHD0300023369	81017414	0.93916463645281	0.00470200834085	0.04376444258014
3	ARS_BFGL_NGS_112987	81023951	0.93916463645281	0.00470200834085	0.04376444258014
3	BOVINEHD0300023375	81040102	0.93916463645281	0.00470200834085	0.04376444258014
23	BOVINEHD2300011246	39149370	0.10138327940542	0.00470256849825	0.00265898609838
23	BOVINEHD2300011417	39695856	0.10138327940542	0.00470256849825	0.02856921835623
15	BOVINEHD1500010069	36231239	0.13289802289456	0.00470256849825	0.56576119829386
15	BOVINEHD1500010071	36237453	0.13289802289456	0.00470256849825	0.56576119829386
15	BOVINEHD1500010087	36290411	0.13289802289456	0.00470256849825	0.56576119829386
13	BOVINEHD1300000198	1152194	0.16019565039093	0.00470256849825	0.17862708701800
23	BOVINEHD2300011097	38573214	0.16500790817031	0.00470256849825	0.60827243832636
23	BOVINEHD2300011098	38578608	0.16500790817031	0.00470256849825	0.60827243832636
23	BOVINEHD2300011100	38590923	0.16500790817031	0.00470256849825	0.60827243832636
23	BOVINEHD2300011101	38592319	0.16500790817031	0.00470256849825	0.60827243832636
29	BOVINEHD2900012523	40703317	0.19491679995920	0.00470256849825	0.80675524832491
29	BOVINEHD2900012524	40707134	0.19491679995920	0.00470256849825	0.80675524832491
29	BOVINEHD2900012525	40709588	0.19491679995920	0.00470256849825	0.80675524832491
29	BTB_01541976	40710430	0.19491679995920	0.00470256849825	0.80675524832491
[truncated: 438,039+ more rows]
